# Supplementary material for: Integrated single cell and bulk sequencing analysis identifies tumor reactive CXCR6+ CD8 T cells as a predictor of immune infiltration and immunotherapy outcomes in hepatocellular carcinoma
Source: Front Oncol. 2023 Aug 1;13:1099385. doi: 10.3389/fonc.2023.1099385 (PMC10430781; doi:10.3389/fonc.2023.1099385)
Supplement: Supplementary Table S2 — Differentially expressed genes between high-infiltration group and low-infiltration group in TCGA-LIHC group. [file Table_2.xlsx]

## Sheet: immune infiltration socre
Sample	Activated CD8 T cell	Central memory CD8 T cell	Effector memeory CD8 T cell	Activated CD4 T cell	Central memory CD4 T cell	Effector memeory CD4 T cell	Type 1 T helper cell	Type 17 T helper cell	Natural killer cell	CD56bright natural killer cell	Natural killer T cell	Activated dendritic cell	Type 2 T helper cell	Regulatory T cell	CD56dim natural killer cell	Plasmacytoid dendritic cell	Immature dendritic cell	Macrophage	Neutrophil	T follicular helper cell	Gamma delta T cell	Activated B cell	Immature B cell	Memory B cell	Myeloid derived suppressor cell	Eosinophil	Mast cell	Monocyte
RK001_Cancer	0.418562	0.702369	0.554925	0.636462	0.801981	0.455121	0	0.669579	0.36293	0.8284	0.164064	0.158199	1	0.382191	0.334283	0.678386	0.850574	0.500583	0.689722	0.542637	0.415061	0.270014	0.662436	0.92388	0.354594	0.546757	0.115418	0.0191442
RK002_Cancer	0.102459	0.127455	0.277947	0.375653	0.299999	0.416198	0.292526	0.65085	0.353161	1	0.295663	0.549151	0.379812	0.388976	0.711837	0.618815	0.826491	0.291062	0.254128	0.426982	0.467121	0	0.235397	0.0760174	0.320906	0.358067	0.406905	0.720767
RK003_Cancer	0.853497	0.667706	0.270127	0.937819	0.211869	0.176085	0.171838	1	0.265413	0.727126	0.316944	0.239622	0.553433	0.1661	0.566329	0	0.0244214	0.175552	0.412543	0.105014	0.444329	0.422562	0.354502	0.687663	0.255018	0.327113	0.276428	0.908926
RK005_Cancer	0.769652	0	0.56634	0.436016	0.347048	0.183461	0.657386	0.00967401	0.343108	0.108648	0.463584	0.272932	0.242965	0.303926	0.505437	0.251034	0.12259	0.190505	0.123997	0.391586	0.275823	1	0.633402	0.0785175	0.340484	0.263382	0.190571	0.303239
RK007_Cancer	0.494546	0.51102	0.523789	0.0532394	0.52689	0.512949	0.523942	0.34224	0.461311	0.831041	0.154789	0.414012	0.332631	0.472091	0.873715	0.165631	0.539609	0.297691	0	0.610807	1	0.450109	0.340147	0.556192	0.273537	0.805773	0.316765	0.529523
RK010_Cancer	0.509545	0.692939	0.639515	0.476506	0.482936	0.112675	0.261938	0.0910958	0.470214	0.344883	0.127322	0.0657981	0.45381	0.267875	1	0.968278	0.695212	0.408237	0.52816	0.262148	0.557051	0.554547	0.345639	0.996781	0.241565	0.904567	0	0.749414
RK012_Cancer	0.421937	0.404152	0.536179	0.337462	0.24352	0.197882	0.662188	0.842152	0.41202	0.521492	0.290584	0.525415	0	0.497719	0.514505	0.318864	0.471043	0.538129	0.894615	0.457181	0.151922	0.593155	0.433047	0.418117	0.494423	1	0.300477	0.936633
RK015_Cancer	0.233206	0	0.387585	0.465995	0.406525	0.404081	0.45453	0.708604	0.295821	0.503768	0.0955774	0.360225	1	0.0488929	0.397602	0.474949	0.925568	0.569741	0.958979	0.487628	0.140614	0.424472	0.0762692	0.839564	0.157225	0.653357	0.223756	0.654983
RK016_Cancer	0.384713	0.526604	0.424994	0.291492	0.46368	0.246201	0.541158	0.996266	0.623946	0.725032	0.187176	0.674754	0.00369888	0.572839	0.703227	0.504058	0.464933	0.781853	1	0.324679	0	0.605404	0.49149	0.357552	0.568281	0.341611	0.272196	0.888838
RK019_Cancer	0.0297625	0.337769	0.302814	0.0468802	0.399085	0.45866	0.379783	0.71312	0.670142	0.480489	0.21702	0.184234	0.497108	0.353257	0.381511	0.239361	0.285012	0.449403	0.56386	0.337899	0	0.15257	0.262608	0.499676	0.168354	1	0.328788	0.511659
RK020_Cancer	0	0.841913	0.552565	0.169339	0.235955	0.315179	0.113783	0.908695	0.445025	0.793242	0.433401	0.446672	0.193942	0.459061	0.678	0.563621	0.750028	0.310221	0.535686	0.368003	0.472043	0.120346	0.342176	1	0.231964	0.262057	0.153605	0.413988
RK023_Cancer	0.0699909	0.9934	0.175814	0.439891	0.612487	1	0.245029	0.63476	0.548397	0.00297242	0.633796	0.45017	0.867159	0.63718	0.70352	0.188175	0.303967	0.487884	0.673629	0.35293	0.766535	0	0.527536	0.585576	0.364929	0.397959	0.324027	0.798557
RK025_Cancer	0.515577	0.185403	0.398693	0.576508	0.276728	0.185987	0.283806	0.682279	0.487182	0.412147	0.166406	0	0.503593	0.169548	0.5833	0.190399	0.347432	0.298139	0.534252	0.21145	0.386374	0.572493	0.29359	1	0.135119	0.36793	0.375594	0.419331
RK026_Cancer	0.379501	0.615126	0.50449	0	0.519869	0.494886	0.758191	0.978351	0.547383	0.364288	0.31808	0.390962	0.189538	0.460943	1	0.614601	0.465808	0.497455	0.746548	0.267304	0.396666	0.644667	0.328896	0.33854	0.439215	0.130187	0.588384	0.615247
RK029_Cancer	0.230621	0.254344	0.376181	0.319114	0.392153	0.382249	0.392954	0.567729	0.218484	0.830149	0.250136	0.154982	0.823172	0.340282	0.389395	0	0.367602	0.310526	0.248408	0.392204	0.566469	0.223552	0.274618	1	0.104704	0.729198	0.173154	0.435276
RK030_Cancer	0.115855	0.137234	0.137123	0.272551	0.0670186	0.548417	0.115306	1	0.284421	0.508814	0.284029	0.0580888	0.459533	0.0571058	0.322036	0.105054	0	0.158817	0.45051	0.0863493	0.14238	0.136238	0.11917	0.625309	0.0554853	0.161591	0.0578606	0.210702
RK032_Cancer	0.284323	0.325481	0.489399	0	0.257577	0.43414	0.318627	0.610202	0.19771	0.715471	0.242132	0.0489415	0.302322	0.238873	0.586074	0.0792855	0.493319	0.194321	0.14264	0.342694	0.499264	0.351572	0.269669	1	0.136821	0.964952	0.273527	0.124304
RK034_Cancer	0.276728	0.832188	0.540548	0.458926	0.504618	0.557906	0.76123	0.825335	0.68911	0	0.749703	0.968889	0.296399	0.624283	1	0.481652	0.262762	0.676206	0.597135	0.564225	0.58607	0.765533	0.671597	0.383574	0.572358	0.339892	0.503304	0.959805
RK035_Cancer	0.931697	0.528897	0.822093	0.279068	0.42955	0.402253	0.538287	0.761151	1	0.729442	0.87825	0.300879	0.0931836	0.372297	0.995495	0	0.35931	0.68983	0.635885	0.472794	0.873585	0.183053	0.346169	0.628931	0.395153	0.796484	0.301475	0.155048
RK039_Cancer	0.479816	0.27676	0.530205	0.28816	0.123385	0.211562	0.659045	0.885413	0.493803	0.244983	0	0.23987	0.365789	0.257209	0.283328	0.465786	0.32015	0.317919	1	0.0732758	0.208089	0.692093	0.504679	0.310174	0.308392	0.612881	0.242869	0.630048
RK044_Cancer	0.546079	0.399154	0.575629	0.282562	0	0.400225	0.268056	0.991854	0.298848	1	0.439353	0.550958	0.290867	0.628111	0.98341	0.749857	0.19933	0.570057	0.557762	0.434496	0.320744	0.420297	0.355973	0.656668	0.409071	0.73873	0.537083	0.585026
RK049_Cancer	0.35509	1	0.483321	0.509113	0.611265	0.531112	0.528449	0.0507922	0.652301	0.141052	0.398787	0.769641	0.106845	0.51659	0.350329	0.565181	0.259994	0.465026	0.456491	0.336801	0.209805	0.581598	0.498727	0.332448	0.574703	0	0.122078	0.438851
RK050_Cancer	0.61727	1	0.883369	0.552819	0.61727	0.881521	0.544025	0.462191	0.646157	0	0.144436	0.623331	0.239734	0.406419	0.742575	0.437909	0.180999	0.28367	0.739296	0.457743	0.308418	0.618734	0.559634	0.133758	0.521688	0.41542	0.0518174	0.584437
RK052_Cancer	0.545433	0.576759	0.556847	0.529715	0.327037	0.785554	0.508855	0.852826	0.32435	0.354514	0.514635	0.634594	0.631051	0.460512	0.82449	0	0.757773	0.416503	0.516343	0.507084	0.478615	0.521649	0.521307	1	0.483422	0.866437	0.300654	0.276921
RK053_Cancer	0.385528	0.494892	0.562369	0.186026	0	0.48836	0.33577	0.167521	0.00282901	1	0.456889	0.454549	0.557087	0.214494	0.385123	0.395814	0.404332	0.0873767	0.00889981	0.342262	0.417079	0.274141	0.320015	0.142701	0.210487	0.582496	0.434151	0.50253
RK055_Cancer	0.0864213	0.552044	0.291029	0.323647	0.0614987	0	0.35491	0.868981	0.138597	0.475253	0.268022	0.383318	0.0890013	0.291749	0.364803	0.325311	0.407135	0.433053	1	0.374293	0.00531024	0.235299	0.138787	0.654563	0.421983	0.583815	0.27449	0.937934
RK056_Cancer	0.346388	0.159525	0.261751	0.360337	0.203337	0.419049	0.216384	1	0.252444	0.683928	0.283948	0.348238	0.200852	0.1858	0.513942	0.327897	0.418142	0.060055	0.621464	0.0530674	0	0.138048	0.0988158	0.966129	0.212638	0.440873	0.350756	0.807112
RK058_Cancer	0.446096	0.322585	0.467518	0.152718	0.262621	0.415821	0.46527	0.607975	0	1	0.336004	0.217865	0.667693	0.322417	0.644211	0.25066	0.40055	0.210781	0.0457399	0.200449	0.334965	0.531967	0.411114	0.691504	0.228041	0.341388	0.26258	0.29379
RK059_Cancer	0.26964	0.266033	0.798563	0	0.0813315	0.415612	0.341504	0.645029	0.492181	1	0.460736	0.2501	0.545253	0.491282	0.780683	0.032908	0.470849	0.352169	0.218389	0.817648	0.737663	0.030314	0.486868	0.321129	0.367433	0.856078	0.918928	0.202682
RK061_Cancer	0.220248	0.220709	0.00531665	0.42441	0.263386	0.343725	0.131139	0.55277	0.133064	0.894474	0.293354	0.43784	0.423608	0.277171	0	0.621786	0.713782	0.475168	0.474639	0.207793	0.437223	0.141853	0.446091	1	0.253995	0.229932	0.300906	0.672337
RK062_Cancer	0.191541	0.201565	0.34747	0.0565163	0.0982449	0.13614	0.101029	0.324348	0.0444652	0.733392	0.201924	0.0455599	0.478597	0.178388	0	0.0500453	0.180194	0.169632	0.0144531	0.266089	0.418035	0.151644	0.100914	1	0.000286374	0.508403	0.072432	0.0338513
RK068_Cancer	0.23464	0.339282	0.22499	0.663942	0.433972	0.184491	0.234618	0.0295821	0.436403	0.28299	0.404775	0.346786	0.85145	0.240226	0	0.527732	0.15582	0.354941	0.342552	0.356366	0.442779	0.345623	0.342122	1	0.144583	0.214739	0.407849	0.443251
RK069_Cancer	0.287153	0.1795	0.257268	0.24727	0.790717	0.438344	0.163978	0.412279	0.608959	0.212376	0.336736	0.311401	0.269011	0.51525	0.386128	0.617067	0	0.258754	0.209332	0.587217	0.604746	0.591649	0.208585	0.120136	0.308931	0.133134	0.611313	1
RK070_Cancer	0.549916	0.159101	0.492409	0	0.197018	0.300363	0.615157	0.787996	0.499644	0.66695	0.268342	0.262306	0.426377	0.556047	0.521702	0.238269	0.605443	0.758272	0.613001	0.497921	0.191687	0.542774	0.428358	0.520937	0.447995	0.662246	0.38421	1
RK071_Cancer	0.298611	0.442336	0.0337484	0.308961	0.536751	0	0.440597	0.812623	0.592713	0.612568	0.579339	0.616048	0.463304	0.31828	0.473672	0.874756	0.577534	0.418532	1	0.135394	0.357497	0.458431	0.328796	0.50468	0.291334	0.16126	0.508329	0.803364
RK072_Cancer	0.441962	0.698866	0.222091	0.473187	0.429023	0.603606	0.220362	0.305434	0.157265	0.888727	0.459891	0.0991849	0.705106	0.285978	0.0112654	0.10023	0.0315346	0.314034	0.302424	0.331048	0.668698	0.305307	0.513212	1	0.241653	0	0.416961	0.95103
RK073_Cancer	0.334332	0.192267	0.36648	0.273885	0.180354	0.33848	0.421029	0.895903	0.305454	0	0.281433	0.393162	0.401344	0.516816	0.482131	0.471155	0.596265	0.528802	1	0.245839	0.0570155	0.252424	0.18785	0.376439	0.448084	0.572487	0.396847	0.776581
RK074_Cancer	0.37765	0.47955	0.268209	0.383787	0	0.296045	0.204206	0.347857	0.393081	0.186285	0.232634	0.0974445	1	0.34384	0.897041	0.301843	0.420255	0.0328946	0.277299	0.33717	0.192826	0.545118	0.370338	0.746623	0.185804	0.605765	0.208475	0.314585
RK075_Cancer	0.332045	0.425253	0.457812	0.362187	0.45359	0.47925	0.6274	1	0.495246	0.472338	0.187217	0.319675	0.519074	0.432039	0.45483	0.492884	0.675218	0.456411	0.75844	0.351452	0	0.604237	0.508288	0.838059	0.382288	0.783708	0.28955	0.543196
RK076_Cancer	0.474827	0.575151	0.40011	0.573734	0.278641	0.389139	0.289369	0.933748	0.690926	0	0.25376	0.623535	0.574569	0.37663	0.572858	0.466976	0.120351	0.393925	1	0.288928	0.383796	0.717011	0.391441	0.0596687	0.362862	0.926658	0.2616	0.825963
RK077_Cancer	0.389624	0.645126	0.366782	0.137363	0.448931	0.423014	0.514392	0.439165	0.603137	0.803551	0.0790609	0	0.621904	0.552319	0.889999	0.265134	0.5741	0.216653	0.0583339	0.592341	0.218931	0.440625	0.438461	0.925856	0.242959	1	0.364655	0.194686
RK079_Cancer	0.0684238	1	0.317973	0.367206	0.475549	0.126475	0.113808	0.433405	0.485422	0.0326635	0.448525	0	0.550672	0.323079	0.269278	0.422117	0.298935	0.344761	0.583857	0.618006	0.705985	0.0578638	0.249783	0.612551	0.349516	0.492723	0.565128	0.00267896
RK084_Cancer	0.206752	0.537257	0.225604	0.455767	0.849448	0.51656	0.194854	0.902673	0.601793	0.368114	0.587797	0.510286	0.416915	0.576048	0	0.758989	0.433432	0.511325	0.214747	0.496168	0.190455	0.445645	0.451708	0.295584	0.451272	0.0361042	0.42488	1
RK086_Cancer	0.0657614	0.746206	0.471052	0.167161	0.731396	0.680395	0.408128	0.867899	1	0.0746149	0.59615	0.550511	0.333831	0.755944	0.842065	0.539955	0.229401	0.662538	0.394315	0.468602	0.46171	0.366178	0.425623	0.15392	0.453434	0	0.47469	0.739441
RK088_Cancer	0.448556	0.510795	0.195989	0.653258	0.337492	0.599521	0	0.407573	0.199508	1	0.613839	0.428052	0.461215	0.395907	0.13728	0.311487	0.281018	0.306298	0.168936	0.404699	0.167807	0.236598	0.429123	0.714381	0.267739	0.5304	0.366096	0.580743
RK089_Cancer	0.723612	0.293685	0	0.694805	0.0784008	0.390105	0.0927348	0.0668027	0.185847	0.389009	0.256799	0.175868	0.513277	0.177443	0.432231	0.458669	0.500163	0.131561	1	0.23097	0.17411	0.595267	0.376789	0.549997	0.557175	0.33312	0.358386	0.428002
RK092_Cancer	0.0480257	0.296111	0.0428913	0.52907	0.30027	0.198194	0.385366	0.156062	0.627181	0.174053	0.31768	0.565286	1	0.190251	0.28178	0.781281	0.261897	0.192261	0.53155	0.357751	0.0582677	0.293711	0	0.31598	0.161625	0.236982	0.598523	0.43051
RK095_Cancer	0.0599136	0.283219	0.275528	0.529006	0.599181	0.460063	0.294308	0.305421	0.501776	1	0.419854	0.555636	0.961302	0.26649	0	0.512497	0.366922	0.532215	0.482057	0.55531	0.42073	0.336881	0.308791	0.438603	0.353171	0.21124	0.298514	0.505286
RK096_Cancer	0.280019	0.518276	0.566183	0.0449282	0.243965	0.228384	0.633743	0.830583	0.512367	0.351316	0.19998	0.302654	0.328563	0.466289	0.348895	0.392912	0.606342	0.548503	1	0.471869	0	0.484662	0.443228	0.336443	0.476884	0.823432	0.484213	0.988871
RK098_Cancer	0.360604	1	0.200843	0.657869	0.202736	0.383486	0.233314	0.253271	0.139139	0.286816	0	0.425064	0.670722	0.499584	0.215978	0.486487	0.677903	0.370659	0.82087	0.293372	0.389717	0.537753	0.466675	0.829021	0.697504	0.307514	0.466411	0.971009
RK099_Cancer	0.340246	0.332303	0.261897	0.782916	0.554964	0.575862	0.377662	0.839186	0.461235	0.0887222	0.404784	0.477587	0.542363	0.320125	0	0.934228	0.552403	0.336351	0.573759	0.284213	0.563021	0.458066	0.395631	0.884557	0.217188	0.292772	0.352357	1
RK102_Cancer	0.485974	0.246819	0.41641	0.630407	0.773037	0.330877	0.386096	0.624217	0.533597	0.204622	0.81463	0.721937	0.405471	0.394238	1	0.505186	0.502993	0.509931	0.297237	0.420958	0.430072	0.494627	0.29933	0	0.502734	0.0432093	0.349425	0.930671
RK105_Cancer	0.534487	0.816672	0.361301	0.320377	0.656085	0	0.378217	0.257063	0.872797	0.135253	0.436223	0.569677	0.603925	0.319262	0.793759	0.509561	0.155841	0.767921	0.908751	0.440776	0.705951	0.508077	0.603433	1	0.422584	0.201511	0.34069	0.682274
RK107_Cancer	0	0.198572	0.16341	0.0893032	0.243342	0.643372	0.069944	0.518731	0.290588	0.585907	0.132005	0.336977	0.129862	0.224343	0.557391	0.194304	0.493638	0.342538	0.406139	0.207799	0.546051	0.154036	0.376453	1	0.200019	0.31237	0.0358634	0.427687
RK109_Cancer	0.352291	0.829129	0.391155	0.559038	0.726631	0.517377	0.506299	0.546059	1	0.356477	0.379134	0.573277	0.929103	0.82276	0.304105	0.833657	0.530865	0.488778	0.646808	0.556523	0.333717	0.24634	0.452421	0	0.493297	0.56725	0.728899	0.51381
RK110_Cancer	0.271015	0.109	0.659005	0.375343	0.373406	0.654136	0.415752	0.937498	0.419719	0.816794	0.355338	0.313215	0.977911	0.347469	0.235811	0.898235	0.43172	0.352754	0.113616	0.641166	0.598812	0.435603	0.225525	1	0	0.576839	0.253362	0.741845
RK115_Cancer	0.0921571	0.376902	0.507784	0.425474	0.00901165	0.503188	0.18788	0.346501	0.410418	1	0.412663	0.209559	0.808741	0.539506	0.602126	0.203756	0.662098	0.350145	0.0969009	0.277247	0.549922	0.142913	0.258621	0.637808	0.395295	0	0.0818458	0.163452
RK116_Cancer	0.7504	0.318714	0.749541	0.515788	0.458033	0.282848	0.745189	0.480773	0.759486	0	0.501762	0.244486	1	0.756472	0.0585581	0.371994	0.342857	0.87399	0.779814	0.659832	0.344969	0.874013	0.957197	0.562849	0.689695	0.987104	0.504629	0.960382
RK117_Cancer	0.430252	0.438033	0.671085	0.203809	0.214237	0.122316	0.647335	1	0.503985	0.623144	0.458551	0.474965	0	0.590702	0.683933	0.562042	0.0715057	0.7269	0.541004	0.408153	0.326683	0.581816	0.458839	0.423023	0.60994	0.429898	0.512783	0.860583
RK118_Cancer	0.417079	0.502652	0.424142	0.465941	0.238339	0.491094	0.432192	0.793066	0.393555	0.384436	0.303879	0.571081	0.53113	0.323198	0.830468	0.299187	0.616635	0.224662	0.491127	0.471193	0.295307	0.448934	0.316222	1	0.272845	0.834956	0.171584	0
RK119_Cancer	0.31201	0.237713	0	0.566895	0.412073	0.581675	0.229646	1	0.190045	0.899768	0.556554	0.215412	0.630502	0.457391	0.925562	0.655348	0.765064	0.377662	0.853327	0.141286	0.462936	0.161521	0.609698	0.339594	0.163225	0.865573	0.323699	0.506197
RK120_Cancer	0.53985	0	0.471344	0.0647105	0.402784	0.421369	0.543133	1	0.664023	0.890241	0.143514	0.220852	0.443116	0.238298	0.873545	0.560486	0.179601	0.213463	0.549894	0.403967	0.241816	0.661951	0.452154	0.616429	0.369529	0.769815	0.189314	0.355444
RK125_Cancer	0.775792	0.512053	0.727076	0.286552	0.373294	0.231894	0.518949	0.0699004	0.765908	1	0.150138	0.250327	0	0.43487	0.0135605	0.344871	0.162697	0.291137	0.017258	0.679084	0.741261	0.319215	0.499206	0.243615	0.280011	0.0966941	0.665629	0.661938
RK126_Cancer	0.915685	0.496165	0.839464	1	0.446213	0.677922	0.304659	0.961412	0.86241	0.617502	0.521026	0.101145	0.384864	0.267368	0.457659	0.204367	0.00703314	0	0.52654	0.083865	0.109259	0.502185	0.700147	0.706641	0.246854	0.231163	0.150292	0.298789
RK130_Cancer	0.687208	0.725506	0.0396538	0.799813	0.395709	0.455003	0.424844	0.428862	0	0.472871	0.22225	0.658702	1	0.260582	0.157296	0.367216	0.152644	0.253873	0.766224	0.407006	0.424229	0.410098	0.474039	0.904412	0.299475	0.0394276	0.375291	0.438457
RK131_Cancer	0.195123	0.518195	0.528404	0.253973	0.376292	0.571847	0.446635	0.602877	0.692656	0.56637	0	0.0986158	0.845546	0.714378	0.131871	0.594939	0.0927004	0.374619	0.900474	0.277857	0.390219	0.338522	0.526789	0.379777	0.164924	1	0.342342	0.652368
RK133_Cancer	0.482939	0.50886	0.496582	0.23221	0.406756	0.184672	0.629588	0.299988	0.444271	0.458936	0.568539	0.414913	0.0758711	0.179553	1	0.71581	0	0.352837	0.83786	0.482488	0.0304053	0.837431	0.252304	0.197564	0.77215	0.429752	0.209764	0.518285
RK134_Cancer	0.352583	0.492613	0.389348	0.571568	0	0.137086	0.363798	0.394091	0.105306	1	0.257434	0.426329	0.467334	0.189887	0.515582	0.214049	0.141695	0.109806	0.189926	0.453693	0.476832	0.236153	0.219585	0.854432	0.157134	0.611364	0.141981	0.087795
RK135_Cancer	0.491516	0.451517	0.564424	0.325046	0.282567	0.24563	0.48028	1	0.598484	0.679203	0.530804	0.473575	0	0.360009	0.590731	0.309778	0.292529	0.500533	0.534888	0.330846	0.409037	0.585131	0.302003	0.487013	0.522507	0.518185	0.387698	0.988695
RK138_Cancer	0.336298	0.489266	0.524579	0.580205	0.557934	0.451917	0.449168	0.51039	0.446985	0.405018	0.453097	0.485819	1	0.382563	0.497689	0.565349	0.549269	0.314033	0.279525	0.288702	0.39469	0.528906	0.358582	0.293153	0.377745	0.318859	0.521335	0
RK140_Cancer	0.261264	0.414371	0.561232	0.57994	0.378046	0.601327	0.524068	0	0.51602	0.282305	0.636956	0.527321	0.0959016	0.289255	0.543262	0.50101	0.482912	0.270129	0.273984	0.357595	0.664448	0.309687	0.63234	0.363791	0.293117	1	0.595843	0.00747257
RK141_Cancer	0.400128	0.221008	0.358989	0.782332	0.458628	0.355796	0.323553	0.080245	0.691561	0	0.446793	0.0714317	0.960959	0.403954	0.0738878	0.69103	0.396024	0.269892	0.644434	0.511235	0.328393	0.561731	0.598933	1	0.275971	0.536054	0.382835	0.381975
RK146_Cancer	0.554539	0	0.655941	0.434085	1	0.159169	0.836264	0.659933	0.929224	0.0345442	0.606071	0.604615	0.294054	0.399045	0.546027	0.581295	0.603242	0.475145	0.238467	0.369277	0.212682	0.619766	0.663921	0.0246425	0.595031	0.331727	0.462002	0.313392
RK147_Cancer	0.304043	0.222658	0.359959	0.69902	0.145701	0.675869	0.166577	0.846218	1	0.69673	0.42452	0	0.451412	0.15662	0.741389	0.447247	0.317542	0.228408	0.65303	0.352374	0.0284621	0.471106	0.240049	0.554709	0.176824	0.478193	0.420953	0.0882424
RK148_Cancer	0.84184	0	0.615428	0.593166	0.500527	0.352718	0.554426	0.68833	0.658909	1	0.347153	0.489339	0.175515	0.38989	0.543801	0.391058	0.567118	0.279545	0.581149	0.267418	0.696935	0.393424	0.423953	0.899665	0.331125	0.836016	0.221833	0.336482
RK149_Cancer	1	0.402344	0.721108	0.46912	0.380069	0.241655	0.731146	0.0992008	0.204691	0.0514841	0.209283	0.416152	0.203608	0.258255	0.500336	0	0.0485102	0.220018	0.175361	0.354268	0.769456	0.622	0.596867	0.10859	0.489249	0.523886	0.326834	0.548708
RK150_Cancer	0.358883	0.230531	0.351719	0.2339	0.350788	0.208487	0.372257	1	0.251924	0	0.282699	0.356813	0.323305	0.319344	0.383921	0.363277	0.333516	0.37899	0.646628	0.228662	0.103675	0.397828	0.279755	0.372248	0.362168	0.439328	0.245308	0.570947
RK151_Cancer	0.155789	0.526576	0.251676	0.563799	0.263596	0.252639	0.260642	0.308515	0.557767	0.783517	0.414755	0.206928	0.458427	0.21216	0.239247	0.449403	0.378072	0.618522	0.62289	0.213492	0.096485	0.301786	0.229854	0.844757	0.27667	1	0.232649	0
RK159_Cancer	0.404457	0.120721	0.265124	0.768494	0.897083	0.85541	0.412397	0.519289	0.668819	0	0.736373	0.597443	0.532268	0.654794	0.729341	0.67593	0.407333	0.475395	0.364058	0.777051	0.575549	0.8329	0.516667	0.603067	0.548929	0.406052	0.571618	1
RK162_Cancer	0.334737	0.670008	0.441987	0.0846695	0.362663	0.563353	0.217356	0.380684	0.229463	0.491721	0.20303	0.208839	0.356949	0.425365	0.81518	0	0.639171	0.291083	0.191187	0.351397	0.580753	0.430147	0.523654	1	0.231431	0.789976	0.145495	0.613049
RK166_Cancer	0	0.0244342	0.317826	0.845233	0.991305	0.993707	0.361928	0.553984	1	0.613483	0.691135	0.926719	0.759527	0.349965	0.485294	0.530798	0.137066	0.611594	0.699982	0.459713	0.112386	0.242318	0.309689	0.356945	0.481788	0.606279	0.436942	0.588764
RK169_Cancer	0.205856	0.41171	0.301513	0.204768	0.135874	0.219911	0.502578	0.533294	0.475639	0.125122	0.582377	0.321461	0.462444	0.578491	0.023343	0.366344	0.636237	0.737594	1	0.466789	0.383534	0.210565	0.321843	0	0.476806	0.460379	0.816023	0.60357
RK170_Cancer	0.35552	0.442909	0.375713	0.719844	0.366515	0.829361	0.26632	0.0379175	0	0.800636	0.549402	0.676816	0.872139	0.605462	0.355677	0.358809	0.892584	0.506301	0.424484	0.492709	0.834872	0.502545	0.508817	1	0.414626	0.2771	0.532434	0.655703
RK172_Cancer	0.161684	0.620124	0.0605577	0.536347	0.377243	0.533259	0.0363413	0.793359	0.958011	0.792799	0.389209	0.0328179	1	0.0674422	0	0.535272	0.35687	0.24147	0.525849	0.296012	0.473071	0.129988	0.216933	0.582421	0.238151	0.136935	0.609718	0.41665
RK175_Cancer	0.339294	0.384532	0.30641	0.426308	0.31205	0.601444	0.567463	0.635239	0.653469	0.884899	0.43374	0.419065	0.189067	0.238664	1	0.365067	0.392865	0.419076	0.547131	0.193284	0.242418	0.43705	0.279613	0	0.511024	0.28441	0.653847	0.783352
RK177_Cancer	0.397945	0.100893	0.109987	0.75873	0.623487	0.6376	0.0856666	1	0	0.778755	0.501276	0.47103	0.857829	0.44228	0.507044	0.689648	0.373964	0.109453	0.459449	0.111003	0.237727	0.296258	0.127422	0.747881	0.31023	0.236321	0.470799	0.262406
RK181_Cancer	0.510787	0.445993	0.461515	0.610342	0.332684	0.734193	0.349958	0.00142309	0.321229	0.519457	0.22385	0.579602	0.787826	0.312434	0.339957	0	0.770849	0.383437	0.592529	0.398084	0.716309	0.469762	0.456318	1	0.280782	0.318148	0.279526	0.588174
RK189_Cancer	0.239743	0.312978	0.0165317	0.367149	0.194905	0.168255	0.36074	0.483593	0.17424	0.637795	0.12733	0.275571	1	0.121167	0.272661	0.127234	0.293036	0.0374014	0.351786	0.191348	0.291138	0.243335	0.239534	0.886706	0.0499527	0.261097	0	0.134562
RK193_Cancer	0.357618	0.122247	0.24242	0.143141	0.0524753	0.315694	0.357727	0.41102	0.543714	1	0.13535	0.0963578	0.168659	0.0256562	0.26604	0.14238	0.0900136	0.181401	0.483239	0.0132985	0.0904597	0.229543	0.160943	0.718301	0.10411	0.238868	0	0.125798
RK194_Cancer	0.249763	0.435371	0.468975	0.295167	0.735743	0.334237	0.466784	1	0.581675	0.212835	0.50838	0.395013	0.175851	0.387396	0.340365	0.545366	0.785919	0.387678	0.24912	0.302879	0	0.406529	0.450093	0.131801	0.426285	0.33707	0.417819	0.131731
RK195_Cancer	0.218823	0.563328	0.387001	0.660023	0.286438	0.566158	0.345828	0.732431	0	0.649713	0.382906	0.606385	0.740573	0.387359	0.357941	0.463905	0.845832	0.336048	0.655507	0.525241	0.645388	0.11213	0.312917	1	0.489413	0.501451	0.310377	0.487003
RK196_Cancer	0.624048	0.165764	0.521842	0.662423	0.547557	0.106478	0.614246	0	0.206632	0.179278	0.642567	1	0.394363	0.214764	0.351142	0.575717	0.606173	0.551689	0.836628	0.666081	0.611793	0.40342	0.382289	0.805924	0.649484	0.973284	0.691208	0.932277
RK197_Cancer	0.302507	0.221768	0.27036	0	0.329497	0.494883	0.347815	0.97353	0.620857	0.914309	0.447762	0.0683581	0.609612	0.455879	0.847719	0.199397	0.558709	0.207368	0.654071	0.242595	0.731318	0.386091	0.47076	1	0.230762	0.454874	0.37503	0.00219559
RK204_Cancer	0.559951	0.490307	0.678879	0.426501	0.660049	0.383557	0.724002	1	0.586933	0	0.591868	0.708765	0.5237	0.647365	0.710409	0.495025	0.944842	0.664998	0.715957	0.567659	0.316601	0.673617	0.600329	0.57973	0.635044	0.782048	0.476628	0.921399
RK207_Cancer	0.579008	0.472641	0.209822	0.641092	0.186527	0.87719	0.506388	0.842464	0.165988	0.963018	0.500892	0.278501	0.593253	0.235934	1	0	0.46135	0.320913	0.608907	0.300441	0.833277	0.274233	0.297535	0.598985	0.535363	0.107745	0.407971	0.52046
RK208_Cancer	0.557297	0.333106	0.597543	0.548805	0.668153	0.428408	0.583889	0.791005	0.539103	0.181109	0.536603	0.33574	0.349646	0.448181	0.461216	0.873556	1	0.38449	0.142371	0.585031	0.143899	0.552298	0.532768	0	0.46589	0.648784	0.531479	0.192174
RK209_Cancer	0.14529	0.297973	0.389877	0.283539	0.527263	0.299107	0.396834	0.0603593	0.296526	0.289604	0.425975	0.314387	0.630472	0.51638	0.42715	0.464988	0.389338	0.216459	0	0.331214	0.621576	0.258948	0.372551	1	0.448655	0.61348	0.275285	0.798121
RK210_Cancer	0.0366098	1	0.577155	0	0.109338	0.215497	0.33624	0.693459	0.412616	0.546463	0.154334	0.156259	0.0626322	0.660123	0.401289	0.389197	0.533219	0.243936	0.685458	0.231205	0.235146	0.202957	0.303616	0.100729	0.328884	0.710066	0.722136	0.204182
RK211_Cancer	0.232369	0.734132	0.419287	0.441207	0.423305	0	0.599405	0.331857	0.690569	0.702009	0.608059	0.531799	0.435346	0.374782	0.747624	0.33967	0.369873	0.450075	0.566037	0.39711	0.106839	0.549225	0.496574	0.295383	0.448588	1	0.396675	0.243675
RK212_Cancer	0.217655	0.523636	0.247057	0.0556081	0.479107	0.381057	0.605865	0.0628245	0.397541	0.360801	0.110176	0.0584071	1	0.248229	0.877078	0.121464	0.799509	0	0.538731	0.48638	0.799408	0.25751	0.420704	0.929056	0.169459	0.79521	0.237095	0.25629
RK214_Cancer	0.391191	0.196317	0.0765314	0.406176	0.185886	0.624421	0.236502	0.533187	0.247299	0.601472	0.389147	0	0.699629	0.324831	0.530361	0.379761	0.553342	0.232733	0.511532	0.337255	0.242812	0.387597	0.298581	1	0.206132	0.652785	0.35683	0.305986
RK217_Cancer	0.439808	0.28643	0.602571	0.0335395	0.279022	0.499275	0.323621	0	0.427278	0.313257	0.423318	0.083334	0.161001	0.383664	0.678949	0.0600521	0.639998	0.617955	0.69953	0.524955	1	0.147116	0.278848	0.321011	0.519028	0.731546	0.466669	0.328629
RK219_Cancer	0.251528	0.630606	0.452983	0.291707	0.259061	0.0385739	0.525257	0.288129	0.647425	0.37701	0.261717	0.718357	0.613611	0.886241	0	0.71919	0.570579	0.93545	0.979419	0.320764	0.514395	0.288026	0.601919	0.191269	0.597733	0.796656	0.624863	1
RK222_Cancer	0.265294	0.707584	0.420327	0.384784	0.359459	0.342383	0.375336	0.552744	0.886025	0.675345	0.378018	0.493524	0.699273	0.712269	0.477135	1	0.32458	0.549636	0.946642	0.240871	0.332289	0	0.347875	0.487804	0.431441	0.367163	0.606074	0.358479
RK227_Cancer	0.578685	0.555067	0.329964	0.12347	0.291788	0	0.588329	0.10211	0.387163	0.736728	0.219295	0.444587	0.474344	0.321	1	0.305041	0.485692	0.198797	0.586977	0.468595	0.963648	0.413073	0.261085	0.385436	0.254572	0.668432	0.337607	0.467466
RK228_Cancer	0.580012	0.371293	0.19212	0.654656	0.4004	0.560207	0.209421	0.579341	0.119357	0	0.494587	0.356715	0.592358	0.383336	0.884755	0.08852	0.556343	0.371044	0.744815	0.284295	0.255767	0.307177	0.312986	1	0.355964	0.400579	0.317675	0.419011
RK230_Cancer	0.311245	0.192163	0.415064	0.512859	0.345465	0	0.414957	0.724733	0.760861	1	0.312235	0.368993	0.591364	0.232605	0.78175	0.766292	0.128029	0.608339	0.855041	0.467279	0.50154	0.3751	0.380411	0.791235	0.296055	0.677905	0.608806	0.376947
RK232_Cancer	0.730316	0.075927	0.389352	0.677215	0.27051	0.368026	0.492152	0.463162	0.384008	0.815211	0.405067	0.642933	0.146133	0.396063	1	0.320136	0.222377	0.346833	0.550633	0	0.331791	0.536127	0.592502	0.191528	0.454798	0.0313102	0.287489	0.724965
RK233_Cancer	0.428683	0.193034	0.165947	0.265916	0.440801	0.433581	0.404192	0.564277	0.450776	1	0.261056	0.106803	0.523567	0	0.631153	0.36965	0.486712	0.190626	0.749707	0.220076	0.352039	0.300165	0.262742	0.980592	0.197591	0.238316	0.023392	0.548546
RK235_Cancer	0.271441	0.250451	0.192156	0.49438	0.107203	0.503631	0.310407	1	0.537197	0.51073	0.436446	0.152021	0.632179	0.0943332	0.670935	0	0.33912	0.208211	0.945169	0.114556	0.302728	0.218805	0.178432	0.799262	0.303443	0.594421	0.32068	0.291646
RK241_Cancer	0.336056	0.23675	0.372149	0	0.751729	0.943166	0.270056	0.63506	0.326039	0.18513	0.166354	0.440769	0.394025	0.60348	0.475967	0.124165	0.593448	0.13541	0.598358	0.341251	0.668662	0.472444	0.24322	0.944086	0.345376	1	0.451806	0.566213
RK244_Cancer	0.340506	0.296233	0.336584	0	0.342437	0.412346	0.339341	0.782033	0.597337	0.380197	0.292815	0.346479	0.0330876	0.422721	1	0.598377	0.560019	0.373713	0.642565	0.346685	0.700383	0.401117	0.413985	0.409709	0.24846	0.443213	0.238715	0.735276
RK256_Cancer	0.261907	0.56483	0.471274	0.722852	0.543879	0.391411	0.427546	0.714466	0.861795	0	0.20578	0.733896	0.680647	0.669168	0.865999	0.607312	0.297445	0.905587	1	0.343832	0.738103	0.392716	0.437238	0.626681	0.505845	0.766619	0.753635	0.646122
RK258_Cancer	0.201804	0.104227	0.228087	0.446594	0.57021	0.722173	0.24038	0.21812	0.63245	0.353185	0.530087	0.258166	0	0.426622	1	0.277383	0.448572	0.307539	0.580256	0.1404	0.463979	0.14728	0.141942	0.427318	0.511263	0.256077	0.477541	0.340036
RK259_Cancer	0.522693	0.56997	0.13549	0.264631	0.0870599	0.0492	0.189559	0.606556	0.257397	0.647216	0.304989	0.447845	0.199189	0.162955	1	0.136716	0.191969	0	0.421588	0.374162	0.814743	0.495984	0.200908	0.530624	0.179137	0.709128	0.154647	0.503762
RK260_Cancer	0.413798	0.181047	0.305694	0.133075	0.432661	0.549438	0.263223	0.754307	0.72665	0.411454	0.694715	0.449002	0	0.28192	1	0.639285	0.531263	0.280319	0.700337	0.119409	0.566035	0.135502	0.259522	0.439275	0.414798	0.605547	0.442677	0.380504
RK261_Cancer	0.848423	0.388806	0.750982	0.292683	0.148785	0.245355	0.597509	0.0724752	0.406983	0.541624	0.610545	0.699428	0.0507743	0.352649	0.894426	0	0.284441	0.502711	0.247448	0.578399	0.980275	0.868268	0.495366	1	0.523976	0.92106	0.432454	0.684589
RK262_Cancer	0.343857	0.326794	0.343717	0.897734	0.374403	0.601039	0.225736	0.537933	0	0.447663	0.426677	0.496098	1	0.406618	0.413833	0.302065	0.382119	0.439415	0.576193	0.577248	0.401215	0.536488	0.617443	0.776051	0.556964	0.776418	0.577588	0.29287
RK263_Cancer	0.662127	0.350994	0.777242	0.239725	0.0211913	0.206135	0.594273	0.776422	0.262931	1	0.344446	0.387429	0.119506	0.368546	0.917772	0	0.273193	0.155283	0.271694	0.643451	0.544069	0.795369	0.344898	0.873784	0.36153	0.700944	0.533835	0.262335
RK264_Cancer	0.604161	0.292471	0.429102	0.366252	0.167647	0.162605	0.484292	0.428347	0.285914	0.367099	0.191952	0.396897	0.391032	0.23121	0.576858	0	0.369454	0.0994475	0.465135	0.538817	0.246417	0.538058	0.360631	0.850127	0.30586	1	0.261386	0.15501
RK265_Cancer	0.887021	0.209204	0.763152	0.260661	0.473818	0.345845	0.59077	0.309104	0.692164	0.83898	0.31727	0.271144	0.378194	0.38373	0.570995	0.269778	0.183539	0.651076	0.184912	0.596834	0.925414	1	0.657351	0	0.498013	0.291551	0.430926	0.704289
RK267_Cancer	0.347311	0.511496	0.357454	0.626255	0.488226	0.273816	0.353073	0.260293	0.509193	0.360456	0.378946	0.436508	0.749426	0.376272	0	0.428066	0.138987	0.468063	0.571687	0.358781	0.308477	0.396135	0.43832	1	0.374775	0.362286	0.559553	0.51196
RK270_Cancer	0.358671	0.378389	0.151594	0.260229	0.180458	0.242803	0.166597	0	0.0399122	0.803051	0.523475	0.136626	0.414652	0.386957	0.341559	0.404478	0.698258	0.442464	0.287178	0.42297	0.835859	0.144851	0.143324	1	0.2029	0.257286	0.105328	0.3584
RK272_Cancer	0.267594	0.135101	0.393989	0.317172	0.808953	0.113679	0.28062	1	0.647892	0.0670799	0.466449	0.478746	0.207124	0.476538	0.400953	0.713288	0.137207	0.406789	0.308592	0.259061	0.220326	0.42359	0.296355	0	0.456486	0.509524	0.502722	0.464609
RK280_Cancer	0.47291	0.341441	0.174866	0.292003	0.334002	0.709919	0.339603	0.818652	0.745579	0.594323	0.383489	0.0796012	0.506973	0.263062	1	0.746455	0.17881	0	0.438692	0.210257	0.351995	0.149816	0.177137	0.470197	0.392722	0.281306	0.182964	0.343838
RK284_Cancer	0.532508	0.529614	0.385457	0	0.314818	0.18652	0.549398	0.724306	0.303058	0.494802	0.263149	0.364651	0.117394	0.544725	1	0.382933	0.576033	0.603917	0.472	0.573344	0.767764	0.572731	0.229634	0.539875	0.53078	0.549136	0.664945	0.440595
RK285_Cancer	0.402162	0.341287	0.459703	0.672323	0.351143	0.735068	0.465169	0.315088	0.527147	0.96869	0.35727	0.579309	0.602684	0.423707	1	0.520871	0.475335	0.581564	0.484506	0.0534295	0.474076	0.292471	0.458048	0	0.639707	0.150873	0.251072	0.406979
RK289_Cancer	0.368164	0.490057	0.250774	0.487861	0.449539	0.407601	0.202052	0.772173	0.0493349	1	0.429191	0.328966	0.603145	0.226447	0.594721	0.422387	0.175343	0.457472	0.712022	0.429691	0	0.53332	0.315589	0.781078	0.373372	0.937891	0.561961	0.569075
RK295_Cancer	0.22747	0.0237084	0.124241	0.48927	0.276728	0.252012	0.480119	0.622266	0.391918	1	0	0.426543	0.60076	0.0698992	0.692534	0.386807	0.163974	0.262906	0.884706	0.123674	0.425747	0.494871	0.350612	0.395752	0.175794	0.263923	0.160102	0.49814
RK305_Cancer	0.0732697	0.301038	0.0857739	0.490242	0.212238	0.62099	0.587153	0.737681	0.376564	0.824871	0.495558	0.505499	0	0.401299	0.502834	0.653509	0.493981	0.351519	0.614933	0.467125	0.36929	0.419806	0.520103	0.205223	0.341548	0.849639	0.427561	1
RK307_Cancer	0.306281	0.811025	0.42256	0.441574	0.803127	0.390947	0.466374	1	0.630759	0	0.455539	0.641187	0.568849	0.646091	0.813137	0.528352	0.778479	0.449763	0.405298	0.406132	0.304719	0.253971	0.485926	0.0695831	0.705649	0.272218	0.697936	0.089657
RK308_Cancer	0.581956	0.582289	0.476784	0.79586	1	0.781402	0.559803	0.666294	0.538925	0	0.793024	0.460653	0.820031	0.626287	0.813006	0.604887	0.452499	0.393857	0.361724	0.466647	0.554007	0.472322	0.479693	0.280745	0.634154	0.869572	0.692949	0.257008
RK309_Cancer	0.578019	0.313176	0.721448	0.726427	0.814969	0.464683	0.662626	1	0.700472	0	0.694364	0.546678	0.745939	0.515934	0.945331	0.361671	0.83134	0.397371	0.371082	0.476513	0.421842	0.70907	0.475259	0.178571	0.688547	0.709115	0.673878	0.329185
RK337_Cancer	0.608947	0.751171	0.597958	0.896386	0.68605	0.467787	0.444718	0.228082	0.395109	0.987106	0.26502	0.402134	1	0.211689	0.564777	0.73691	0	0.300108	0.956513	0.373314	0.34242	0.478521	0.637135	0.877398	0.259785	0.582661	0.482774	0.0142499
RK338_Cancer	0.376384	0.419157	0.111361	0	0.188551	0.453984	0.42628	0.799777	0.181472	0.761085	0.298882	0.167996	0.683	0.252288	0.780987	0.174397	0.471713	0.0801441	0.387681	0.296287	0.28261	0.472556	0.320842	1	0.137575	0.795265	0.341286	0.0949625
RK004_Cancer	0.858796	1	0.829471	0.245608	0.538768	0.256972	0.633431	0.556051	0.813287	0.719014	0.544994	0.654762	0	0.679599	0.475709	0.733525	0.456088	0.752782	0.731933	0.458352	0.528812	0.673519	0.643475	0.106094	0.526948	0.243241	0.480358	0.87135
RK006_Cancer	0.590444	0.570707	0.733008	0.653174	0.715742	0.603823	0.644965	0.578549	0.671017	0.777549	0.516543	0.59464	0.691685	0.507228	0	0.58273	0.534923	0.751956	0.816952	0.333506	0.779829	0.511456	0.519311	1	0.482636	0.655137	0.595872	0.4774
RK014_Cancer	0.53311	0.683223	0.653231	0.422787	0.720179	0.729169	0.804659	0	0.901223	0.418126	0.831184	0.524033	0.277266	0.507551	1	0.86103	0.427995	0.694295	0.593169	0.554368	0.455452	0.709741	0.50193	0.0970044	0.640759	0.872733	0.604026	0.481468
RK018_Cancer	0.735411	0.479027	0.884814	0	0.525758	0.525656	0.898503	0.139523	1	0.586207	0.85327	0.680369	0.0838113	0.498459	0.992438	0.570137	0.389639	0.747438	0.727528	0.720813	0.779451	0.615899	0.136944	0.122447	0.724914	0.521671	0.796143	0.493022
RK021_Cancer	1	0.954636	0.750211	0.836908	0.783714	0.562947	0.643532	0.547059	0.769663	0.36525	0.669576	0.970045	0.462239	0.63066	0	0.631471	0.689673	0.749875	0.510648	0.774424	0.935202	0.683948	0.696382	0.757255	0.767976	0.253391	0.512214	0.531011
RK022_Cancer	0.800686	0.666683	0.732212	0.625403	0.544028	0.443294	0.343108	0	0.0286547	0.311022	0.452938	0.53296	0.562687	0.493871	0.369031	0.0277501	0.447288	0.232274	0.260827	0.596709	0.860923	0.551861	0.699748	1	0.457604	0.634018	0.418495	0.0757036
RK024_Cancer	0.79561	0.749748	0.663525	0.698577	0.946788	0.42267	0.651152	0	0.57589	0.225642	0.369383	0.546604	0.894742	0.403897	0.857672	0.681074	0.24417	0.664554	0.632744	0.727046	0.549569	0.844179	0.672587	1	0.584251	0.407231	0.631208	0.857528
RK027_Cancer	0.840221	0.613729	0.62887	1	0.620482	0.778682	0.414238	0.277112	0.293365	0.849101	0.636194	0.468389	0.890793	0.67323	0.109724	0.509643	0.344257	0.422077	0	0.788792	0.664235	0.34205	0.608676	0.753498	0.693665	0.413621	0.757847	0.176016
RK028_Cancer	0.508181	0.584509	0.394107	0.490349	0.149348	0.401351	0.221277	0.288481	0	0.916945	0.7548	0.640039	0.59432	0.530488	0.575932	0.219	0.576058	0.743023	0.41804	0.349846	1	0.356805	0.376582	0.478665	0.573069	0.267659	0.480824	0.661655
RK031_Cancer	0.245653	0.869383	0.384126	0.311157	0.160176	0.514357	0.424311	0.0125117	0.138006	0.537543	0.507634	0.605876	0.509663	0.558237	0	0.577078	0.447313	0.55723	0.217526	0.502726	0.536795	0.211084	0.412921	0.434682	0.430099	0.031628	0.357325	1
RK033_Cancer	0.439803	0.571807	0.508658	0.51265	0.538786	0.692132	0.63052	0	0.586151	0.468293	0.698145	0.586446	0.376413	0.549474	0.0955276	0.780493	0.417479	0.633277	0.622684	0.674648	0.447063	0.394561	0.521111	0.268439	0.612454	0.667565	1	0.223064
RK036_Cancer	0.807698	0.916747	0.749408	0.571893	0.539485	0.419068	0.690103	0	0.614567	0.142963	0.656747	0.644371	0.110493	0.548309	0.323239	0.457376	0.505575	0.735284	1	0.816547	0.457211	0.939291	0.922927	0.196215	0.679089	0.714445	0.723035	0.504926
RK037_Cancer	0.470797	0.262848	0.415533	0.511647	0.415515	0.488381	0.512605	0.991187	0.776144	0.944993	0.612299	1	0	0.50299	0.684275	0.922548	0.770983	0.709736	0.737373	0.617247	0.747044	0.28489	0.457782	0.5083	0.604666	0.534514	0.842971	0.556424
RK038_Cancer	0.571984	0.840954	0.45259	0.622244	0.616398	0.327492	0.49183	0.700557	0.767235	0.800697	0.750914	0.782643	0.184938	0.630882	0.697307	1	0.721695	0.568087	0.818322	0.511507	0.507611	0.353503	0.514198	0	0.658128	0.564355	0.525611	0.957788
RK040_Cancer	0.477343	0.876936	0.441923	0.4478	0	0.32227	0.59059	0.582459	0.144162	0.791669	0.662588	0.680737	0.451362	0.480997	0.488195	0.421161	0.2973	0.594344	0.565405	0.545926	0.90787	0.495444	0.370019	0.901018	0.510544	0.401994	0.405276	1
RK041_Cancer	0.881143	0.692826	0.255472	0.996469	0.553085	1	0.387503	0.277513	0	0.116449	0.508266	0.221516	0.756464	0.752613	0.0554688	0.221007	0.360434	0.416128	0.101096	0.36314	0.332052	0.518051	0.62507	0.177309	0.617445	0.301185	0.47437	0.785584
RK043_Cancer	0.462019	1	0.558653	0.353867	0.298208	0.279439	0.466771	0.611282	0.691719	0.782821	0.543961	0.877363	0	0.746927	0.81554	0.469435	0.562651	0.771289	0.927129	0.451538	0.412577	0.753311	0.712653	0.254403	0.606353	0.585132	0.228976	0.92529
RK047_Cancer	0.863342	0.676234	0.900691	0.570807	0.712208	0.566402	1	0.18665	0.63255	0.811924	0.734016	0.429847	0.683917	0.911399	0.846974	0.60091	0.786787	0.795206	0.70737	0.691432	0.824389	0.625782	0.741584	0.384026	0.850107	0	0.750939	0.901192
RK048_Cancer	0.134985	0.80543	0.495687	0.436807	0.6188	1	0.479794	0	0.517847	0.360473	0.631061	0.367997	0.564074	0.69289	0.6283	0.906361	0.721561	0.763488	0.103724	0.602239	0.703941	0.177181	0.448827	0.549657	0.568086	0.451917	0.460836	0.334005
RK051_Cancer	0.493376	0.571355	0.482994	0.780794	0.600065	0.639525	0.372275	0.467076	0.253951	0.258701	0.288187	0.364	0.911892	0.57705	0.488488	0.583553	0.495091	0.320507	0.244762	0.366505	0.902491	0.330499	0.556877	1	0.54062	0	0.558906	0.347484
RK054_Cancer	0.186064	0.568598	0.450787	0.624637	0.773309	0.546353	0.643823	0	1	0.731038	0.829842	0.776833	0.181703	0.652907	0.565494	0.737861	0.556187	0.69327	0.504735	0.58694	0.428364	0.395952	0.470156	0.541959	0.545209	0.361109	0.696037	0.558454
RK057_Cancer	1	0.569983	0.858275	0.723955	0.648718	0.816467	0.763518	0.317907	0.301864	0.785013	0.541046	0.474675	0.848328	0.610767	0	0.372661	0.658938	0.682489	0.195347	0.721166	0.838401	0.721762	0.841277	0.565076	0.714124	0.547521	0.559591	0.375891
RK060_Cancer	0.853226	0.60217	0.726265	1	0.921123	0.455829	0.66025	0	0.896278	0.531411	0.625022	0.640771	0.669937	0.727033	0.397173	0.708228	0.410091	0.629899	0.546464	0.875259	0.620111	0.80506	0.619046	0.427984	0.813508	0.805315	0.885268	0.63764
RK063_Cancer	0.244929	0.832271	0.706112	0	0.746966	0.649754	0.735096	0.224741	0.895819	0.187976	0.622852	0.423953	0.148506	0.895485	0.76139	0.703695	0.824742	0.689594	0.578127	0.359042	1	0.358039	0.449225	0.113052	0.552286	0.0989244	0.615748	0.805216
RK064_Cancer	0.478617	0.524072	0.494615	0.465976	0.605185	0.514825	0.531225	0	0.76386	0.591916	0.522404	0.648028	0.86013	0.518832	0.00785331	0.515389	0.457597	0.771205	0.723776	0.483985	0.786211	0.466019	0.514512	1	0.543478	0.34335	0.500814	0.781894
RK065_Cancer	0.741644	0.301228	0.667494	0.554197	0.521221	0.344047	0.721962	0.415825	0.645447	0	0.427785	0.439079	0.629518	0.6217	0.254822	0.396336	0.573336	0.513153	0.396829	0.540374	0.256258	1	0.873381	0.138306	0.566773	0.672955	0.472773	0.712279
RK066_Cancer	0.726456	0.695351	0.370927	0.688377	0.871848	0.439637	0.540747	0.616574	0.676764	0.888049	0.568049	1	0.683749	0.603267	0	0.765514	0.359619	0.704024	0.788142	0.489013	0.765764	0.672867	0.735882	0.866697	0.592556	0.423008	0.673651	0.604337
RK067_Cancer	0.630462	0.559254	0.443508	0.709895	1	0.807335	0.484535	0.781354	0.731793	0.576861	0.77978	0.830134	0.473883	0.574124	0.329912	0.927188	0.518531	0.802477	0.55359	0.617458	0.744826	0.614745	0.635009	0	0.678531	0.48707	0.713775	0.786763
RK080_Cancer	0.919833	0.78041	0.713212	0.792336	0.268339	0.399036	0.601485	0.657473	0.444374	0.191442	0.617255	0.422985	1	0.550519	0	0.134461	0.198555	0.563367	0.596892	0.58732	0.705826	0.710741	0.703581	0.935818	0.599887	0.510158	0.346715	0.11911
RK081_Cancer	0.527219	0.572592	0.614368	0.557313	0.442333	0.553756	0.639707	0.0440444	0.253552	0.571725	0.642108	0.492279	0.634171	0.685553	0.486366	0.625402	0.553523	0.692381	0	0.661226	1	0.554024	0.587085	0.628858	0.612849	0.354533	0.825101	0.640933
RK082_Cancer	0.455656	0.597328	0.627761	0.00473232	0.605572	0.660504	0.757856	0.535312	0.763226	0.398787	0.894663	0.579687	0	0.801022	0.559504	0.642608	0.842204	0.9265	0.567578	0.889578	0.856604	0.192465	0.321612	0.449005	0.552334	0.782474	1	0.692462
RK083_Cancer	0.75604	0.747306	0.696072	0.711957	0.752252	0.542635	0.867453	0	0.829883	1	0.404127	0.681628	0.192106	0.580533	0.621981	0.541631	0.584278	0.872983	0.708323	0.56195	0.815824	0.781207	0.821118	0.429821	0.517711	0.238266	0.89649	0.430024
RK085_Cancer	0.423674	0.458232	0.284367	0.802692	0.432237	0.647296	0.150377	1	0.207187	0.166549	0.561211	0.686112	0.523874	0.854866	0.568164	0.442808	0.885801	0.746163	0.618919	0.767084	0.850756	0.153736	0.377002	0	0.775312	0.208239	0.46973	0.352632
RK091_Cancer	0.809242	0.448908	0.924088	0.957855	0.999281	0.87199	0.607192	0.722535	0.493015	0.836976	0.652181	0.746378	0.772569	0.809587	0.476552	0.726905	1	0.569007	0.785848	0.611051	0.685022	0.766427	0.782524	0.340644	0.823931	0.565545	0.861734	0
RK093_Cancer	0.473619	0.316675	0.75342	0.289906	0.587985	1	0.561549	0.198008	0.288088	0.316939	0.87083	0.95282	0.208576	0.718401	0.468624	0.518112	0.843511	0.833865	0.236726	0.94608	0.557056	0.842407	0.988897	0	0.675858	0.73285	0.826993	0.0531565
RK100_Cancer	0.459826	0.647633	0.387044	0.718315	0.775707	0.600317	0.519426	0.418833	0.261306	0.852372	0.564494	0.590379	0.6061	0.934012	0	0.773284	0.537544	0.742058	0.430225	0.600158	0.926015	0.448652	0.662938	0.988188	0.717504	0.192448	0.267071	1
RK101_Cancer	0.627241	1	0.513378	0.737481	0.0783926	0.602162	0.300131	0.512291	0	0.576585	0.433135	0.53906	0.357234	0.450405	0.236682	0.000750141	0.096679	0.762699	0.618636	0.413975	0.965781	0.254079	0.331651	0.293121	0.647477	0.00652402	0.333059	0.392037
RK103_Cancer	0.213708	0.559092	0.492832	0.248637	0.51972	0.778139	0.576505	0.371482	0.657341	1	0.471192	0.477996	0	0.56504	0.636415	0.632424	0.868109	0.562538	0.390449	0.514258	0.388792	0.386867	0.547584	0.404852	0.470505	0.434054	0.499346	0.607066
RK104_Cancer	0.874058	0.913399	0.765345	0.488266	0.575575	0.397255	0.71499	0.577856	0.992249	0.513664	0.372752	0.528849	0.471981	0.861112	0.523562	0.927243	0.235314	0.871507	0.71189	0.724966	0.973483	0.888349	0.770403	0	0.590939	0.552776	0.60694	1
RK106_Cancer	0.50665	0.750361	0.582873	1	0.52454	0.757848	0.51676	0.403969	0.869523	0.526706	0.544268	0.5683	0.643382	0.60613	0	0.691379	0.239604	0.452883	0.376179	0.608546	0.424228	0.665386	0.826138	0.371883	0.64637	0.814746	0.591128	0.189377
RK108_Cancer	0.636885	0.681234	0.436381	0.0878988	0.355856	0.00278309	0.549543	0.233385	0.548615	0.710551	0.645477	0.637137	0	0.560028	0.398499	0.652768	0.651619	0.664156	0.610945	0.424817	0.450025	0.596067	0.280465	0.143933	0.64794	0.757637	0.736823	1
RK111_Cancer	0.528109	0.425278	0.374646	0.635108	0.582962	0.643807	0.451128	0.478882	0.438305	0.7559	0.345994	0.334784	1	0.462736	0	0.473792	0.346112	0.450582	0.251216	0.530068	0.699614	0.381093	0.535247	0.770679	0.390405	0.315377	0.605727	0.735828
RK112_Cancer	0.432907	1	0.619947	0.322954	0.572319	0	0.878777	0.466073	0.873782	0.418221	0.887857	0.417209	0.194312	0.622168	0.561973	0.601648	0.587641	0.601202	0.640467	0.736075	0.367262	0.365952	0.30115	0.101842	0.520809	0.659106	0.781818	0.514585
RK113_Cancer	0.717984	0.538862	0.740517	0.557682	0.548966	0.717662	0.981656	0	0.583763	0.0468084	0.839954	0.532839	0.649431	0.602656	0.341019	0.570404	0.599549	0.509116	0.46604	0.652225	0.451562	0.973423	0.831415	0.0252622	0.631416	0.801949	1	0.337449
RK124_Cancer	0.104953	0.555561	0.352214	0.158992	0.573406	0.336591	0.624824	0.0533534	0.748468	0.478185	0.905477	0.788379	0.0118118	0.685826	0.392211	0.555142	0.725131	0.810128	0.0293988	0.616174	0.564599	0.28077	0.685903	0	0.587345	0.064055	0.694715	1
RK128_Cancer	0.140269	0.854689	0.336775	0.760528	0.491756	0.658911	0.371181	0.454166	0.874995	0.885852	0.771848	0.407684	0.973299	0.449662	0	0.0811409	1	0.742785	0.512191	0.592663	0.635942	0.263754	0.41405	0.734665	0.508349	0.61912	0.888707	0.329651
RK137_Cancer	0.613907	0.133238	0.612714	0.669459	0.938413	0.402121	0.772907	0.716726	0.789246	0.672608	0.629379	0.865999	0	0.531218	0.722948	0.795342	0.452306	0.582484	0.559835	0.700441	0.18766	0.671588	0.626838	0.00945882	0.546451	0.518501	1	0.861796
RK142_Cancer	0.761268	0.260632	0.928757	0.537807	0.980131	0.70836	1	0.64266	0.934236	0.0549732	0.769541	0.784088	0.367543	0.605954	0.869689	0.856524	0.960543	0.632288	0.337583	0.703074	0.346652	0.856984	0.661901	0	0.856038	0.744196	0.475952	0.526074
RK143_Cancer	0.81743	0.886985	0.96163	0.67972	0.310841	0.872869	0.807126	0.20916	0	0.561373	0.405427	0.506238	0.651023	0.569418	0.648413	0.0330692	0.985607	0.785026	0.0896571	0.816252	0.945074	0.433132	0.898932	0.841313	0.555273	1	0.447763	0.285383
RK145_Cancer	1	0.777432	0.823763	0.443503	0.44438	0.568723	0.652783	0.248618	0.185161	0.370542	0.365235	0.507137	0.386711	0.470711	0.340404	0.00411528	0.465738	0.542419	0	0.581319	0.844219	0.487853	0.838681	0.556562	0.664045	0.13626	0.421855	0.316394
RK152_Cancer	0.870705	0.293061	0.887021	0.926129	0.487208	0.487954	0.785451	0.0855489	0.139542	0.401578	1	0.634609	0	0.650837	0.6455	0.577906	0.849445	0.603579	0.0320336	0.654172	0.575124	0.688239	0.792529	0.813091	0.801234	0.804287	0.685372	0.170216
RK153_Cancer	0.590141	0.743615	0.768407	0.454824	0.670844	0.745577	0.966743	0.324931	0.200291	0.50414	0.90926	1	0.147735	0.942468	0.509407	0.631476	0.548429	0.826184	0.0395163	0.929682	0.900504	0.481278	0.755466	0	0.846808	0.659866	0.684117	0.354681
RK155_Cancer	0.736804	0.458314	0.72283	0.529382	0.460823	0.411155	0.732363	0.458867	0.369936	0.45434	0.381413	0.598642	0.546407	0.381086	0.593677	0.370949	0.393579	0.47195	0	0.633271	0.383806	1	0.816921	0.751799	0.583801	0.711303	0.316294	0.399497
RK156_Cancer	1	0.447096	0.965712	0.896781	0.590856	0.685641	0.85491	0.136094	0.222116	0.104275	0.62613	0.544427	0.445954	0.604003	0.191918	0.338475	0.38571	0.389153	0	0.900322	0.572934	0.878704	0.945648	0.321996	0.709196	0.550531	0.502062	0.444337
RK157_Cancer	0.249924	0.444976	0.579096	0.630548	0.340552	0.373806	0.466438	0.339575	0.418697	0.613787	0.707816	0.630741	0.572447	0.528646	0.81292	0.511874	1	0.611346	0.893332	0.503213	0.625224	0	0.454562	0.202748	0.730912	0.521109	0.480399	0.381455
RK163_Cancer	1	0.490043	0.74803	0.74	0.88189	0.569785	0.815564	0.33694	0.678315	0.328455	0.719238	0.741805	0.402453	0.752606	0.781177	0.519118	0.489911	0.836972	0.341877	0.732505	0.636794	0.774726	0.667875	0.63555	0.8377	0	0.567574	0.606519
RK164_Cancer	0.716897	0.54664	0.736166	0.602884	0.371774	0.556377	0.546662	0.228767	0.646064	0.571711	0.346642	0.444483	0.661834	0.818663	0.218104	0.556055	0.915531	0.970701	0.921891	0.665997	0.622322	0.843601	1	0.283587	0.711625	0	0.870335	0.645202
RK165_Cancer	0.878005	0.82307	0.725019	0.363917	0.53856	0.537933	0.797351	0.0915686	0.996218	0.245115	0.86864	0.552367	0.208531	0.404088	0.868867	0.847237	0.575794	0.783033	1	0.833524	0.873167	0.0968901	0.471502	0	0.605524	0.918081	0.8594	0.253733
RK167_Cancer	0.588666	0.754314	0.518937	0.71311	0.61272	0.683939	0.522945	0.384382	0.392152	0.777707	0.498503	0.710648	0.758634	0.591792	0	0.572124	0.783968	0.726113	0.589557	0.653831	0.561743	0.649737	0.731659	1	0.629833	0.499726	0.689826	0.562669
RK171_Cancer	0.506873	1	0.594	0.374752	0.484759	0.439923	0.574905	0.074089	0.555224	0.762331	0.633244	0.879436	0	0.657804	0.621451	0.752614	0.765788	0.785098	0.998031	0.615751	0.497401	0.462761	0.497785	0.241537	0.725794	0.405478	0.55168	0.448051
RK178_Cancer	0.384257	0.808437	0.621472	0.869927	0.152307	0.51731	0.586754	0.360958	0.896059	0.855214	0.358331	1	0.392671	0.400564	0.945416	0.634751	0.902303	0.628535	0.526593	0.368538	0.162165	0.43761	0.595618	0.695506	0.604138	0.732944	0.709422	0
RK179_Cancer	0.19087	1	0.380466	0.628406	0.684382	0.731825	0.695156	0.043269	0.520511	0.236145	0.930617	0.538471	0.780331	0.773282	0.488701	0.641893	0.952701	0.643861	0.0213497	0.721686	0.608176	0.232365	0.459888	0	0.626734	0.812076	0.929567	0.218082
RK180_Cancer	0.363016	0.202446	0.621434	0.47102	0.772533	0.349219	0.544565	0.352801	0.930337	0.453744	0.760443	0.50725	0.087013	0.577853	0.904098	1	0.640331	0.665542	0.628936	0.696455	0.515928	0.313301	0.436088	0	0.715938	0.126799	0.8145	0.595636
RK182_Cancer	0.350573	0.504533	0.398541	0.932455	0.816573	0.836436	0.216271	0	0.167581	0.592033	0.52721	0.710004	1	0.685526	0.6798	0.927229	0.788004	0.581699	0.0509166	0.665078	0.332202	0.16506	0.542443	0.306293	0.700721	0.262259	0.564531	0.416564
RK184_Cancer	0.776742	0.707944	0.738429	0.682731	0.788117	1	0.740601	0.694673	0.675212	0.447855	0.873128	0.875619	0.512412	0.956201	0.313387	0.708522	0.633847	0.781904	0.531385	0.946618	0.791523	0.755402	0.785521	0	0.866035	0.519463	0.679129	0.2669
RK185_Cancer	0.433841	0.516503	0.526312	0.515754	0.503709	0.676776	0.690279	0.47093	1	0.575056	0.447987	0.732132	0.347814	0.564793	0.613293	0.461676	0.49386	0.595155	0.397569	0.637544	0.191894	0.352819	0.371832	0.386397	0.571792	0	0.563641	0.912657
RK186_Cancer	0.710469	0.39925	0.533128	0.638874	0.611716	0.439922	0.470647	0.116625	0.411075	0.45514	0.340114	0.403185	0.717815	0.29073	0	0.136814	0.0684961	0.507473	0.414749	0.367545	0.574132	0.91635	0.699639	1	0.463698	0.486879	0.382806	0.446578
RK187_Cancer	0.677984	0.863338	0.705293	0.315411	0.5233	0.489409	0.448078	0.645027	0.656175	0.47075	0.584164	0.521271	0.536989	0.49613	0.554844	0.490892	0.49651	0.722516	0.61422	0.600615	1	0.496677	0.471913	0.480724	0.535014	0	0.375815	0.498991
RK188_Cancer	0.655334	0.397742	0.603521	0.645131	0.737506	0.96422	0.511459	0.235576	0.724848	0.483931	0.355241	0.477334	0.671696	0.374674	1	0.568661	0.224861	0.520068	0.671965	0.550661	0.593351	0.4566	0.33297	0.310902	0.524327	0	0.470174	0.526831
RK190_Cancer	0.724531	0.682331	0.719834	0.201948	0.588749	0.641367	0.508686	0.454119	0.519304	1	0.370429	0.503061	0.885653	0.540712	0.648818	0.814976	0.671133	0.527265	0.346347	0.762638	0.467039	0.565383	0.684692	0	0.453049	0.632449	0.537216	0.585416
RK191_Cancer	0.249932	0.515361	0.483008	0.622091	0.497821	0.747962	0.65226	0.211231	0.441531	0.140574	0.679404	0.385048	0.622435	0.644136	0	0.739477	0.55583	0.719295	0.220644	0.790576	0.547382	0.223068	0.52242	0.238673	0.557582	0.745933	1	0.114184
RK192_Cancer	0.836828	0.864519	0.751803	0.739901	0.764744	0.52767	0.660021	0	0.410709	0.315756	0.657601	0.806984	1	0.63761	0.432831	0.811219	0.704001	0.793833	0.855897	0.935186	0.95853	0.490982	0.581995	0.771958	0.748098	0.262763	0.746457	0.917255
RK198_Cancer	0.920336	0.39721	0.693567	0.841017	0.821263	0.741921	0.682883	0.271684	0.781369	0.0538135	0.710356	0.732519	0.336374	0.567283	0	0.745996	0.583068	0.558048	0.349642	0.700776	0.618835	1	0.921409	0.238678	0.731281	0.0361434	0.522264	0.595684
RK199_Cancer	0.517604	1	0.500243	0.742192	0.722764	0.490317	0.367054	0.162203	0.366956	0.549348	0.61336	0.611241	0.581796	0.617549	0	0.729926	0.846873	0.611552	0.493709	0.865668	0.706038	0.594598	0.755412	0.795588	0.768039	0.739203	0.901176	0.587442
RK200_Cancer	0.335773	0.723118	0.69072	0.532982	0.863856	0.686126	0.451381	1	0.847688	0.613622	0.69127	0.860065	0	0.684547	0.1822	0.927756	0.752382	0.598971	0.528236	0.672684	0.310776	0.477781	0.716121	0.724729	0.822532	0.525511	0.629303	0.642493
RK201_Cancer	0.350313	0.945722	0.430264	0.396698	0.375173	0.384179	0.60605	0.395164	0.547425	0.360644	0.536127	0.372087	0	0.632853	0.545475	0.813184	0.293881	0.485686	1	0.634897	0.325079	0.465158	0.622319	0.255754	0.605405	0.308389	0.810107	0.529305
RK202_Cancer	0.998395	0.568951	0.740336	0.724078	0.984557	0.422194	0.833048	0	0.650274	0.0825104	0.397233	0.509414	0.587008	0.488225	0.495423	0.660082	0.495112	0.482941	0.567426	0.798076	0.626081	1	0.82235	0.397459	0.676086	0.171242	0.466649	0.792848
RK205_Cancer	0.369485	0.675397	0.509419	0.528968	0.633458	0.372642	0.586537	0.334463	0.0188043	0.460514	0.417765	0.885028	1	0.540882	0.123346	0.676284	0.0632716	0.596169	0.540958	0.429278	0.862348	0.389158	0.521485	0.556092	0.633183	0	0.715228	0.399618
RK213_Cancer	0.903224	0.748621	0.85273	0.76321	0.633602	0.980818	0.650412	0.309812	0.518717	0	0.814993	0.904105	0.693856	0.99882	0.637572	0.396038	0.469155	0.923324	0.49878	0.917532	0.852946	1	0.777534	0.220868	0.879754	0.662422	0.80645	0.496127
RK216_Cancer	0.494245	0.427442	0.449839	0.583022	0.412935	0.384839	0.378412	0.437743	0.390228	0.494624	0.481195	0.455172	0.683071	0.454751	0	0.403228	0.400528	0.393727	0.327261	0.549687	0.65781	0.460819	0.472629	1	0.381114	0.337202	0.38727	0.535091
RK220_Cancer	0.45736	0.51993	0.497976	0.62727	0.746973	0.801786	0.440281	0.725673	0.692864	0.926292	0.500613	1	0.600816	0.426694	0.456937	0.894944	0.778707	0.645691	0.823762	0.515949	0	0.104337	0.662435	0.854824	0.602846	0.926708	0.636625	0.347488
RK223_Cancer	0.412331	1	0.590736	0.114874	0.371497	0.268214	0.537319	0.197771	0.748403	0.748922	0.507969	0.425435	0	0.338833	0.771544	0.752079	0.944102	0.66846	0.86882	0.377436	0.409818	0.201272	0.307321	0.477474	0.795149	0.659603	0.911805	0.954789
RK224_Cancer	0.641102	0.452231	0.581861	0.93766	0.576886	0.888737	0.663849	0.379303	0.559784	0.405501	0.904537	0.754788	0.683861	1	0	0.875221	0.80333	0.816692	0.354801	0.874613	0.607013	0.778159	0.771937	0.33698	0.73558	0.441207	0.870704	0.315484
RK226_Cancer	0.584057	0.820887	0.682644	0.565331	0.755992	0.793369	0.63821	0.456795	0.756482	0.272717	0.774435	0.841423	0.546254	1	0.733893	0.588475	0.778641	0.744596	0.430294	0.554698	0.733306	0.519684	0.638319	0	0.8142	0.289289	0.642593	0.147894
RK229_Cancer	0.889077	0.609971	0.915344	0.565286	0.553063	0.683131	0.580537	0.239994	0.447559	0.192202	0.462411	0.693498	0.464669	0.631263	0.305693	0.597879	0.516375	0.578038	0	1	0.812963	0.849759	0.794246	0.45747	0.622686	0.739309	0.620537	0.57287
RK236_Cancer	1	0.661614	0.522498	0.62315	0.681397	0.391006	0.386706	0.197216	0.475148	0.725937	0.549963	0.60001	0.414259	0.358759	0.129257	0.127601	0.587585	0.545264	0.495206	0.402102	0.663402	0.738045	0.649299	0.660201	0.619759	0	0.575646	0.472012
RK237_Cancer	0.657019	0.430246	0.737414	0.345863	0.631405	0.560912	0.745397	0.183403	1	0.614286	0.78043	0.5884	0.294409	0.671166	0.836894	0.640914	0.583613	0.808795	0.68064	0.828182	0.848586	0.442351	0.582086	0	0.599318	0.629974	0.671163	0.635734
RK240_Cancer	0.621981	0.474818	0.526386	0.846451	0.987944	0.749445	0.503006	0.67696	0.582011	0.63009	0.962357	0.966107	0.959588	0.921365	0.274002	0.920208	1	0.795963	0.511824	0.791297	0.874286	0.412252	0.617654	0	0.864429	0.355298	0.678009	0.437922
RK243_Cancer	0.816602	0.311013	0.779413	0.661387	0.449235	0.490342	0.807696	0.137818	0.465991	0.235808	0.631579	0.544149	0.191883	0.791916	0	0.286657	0.595674	0.528131	0.330038	0.753336	0.519258	0.994587	1	0.32353	0.712281	0.837301	0.777169	0.618781
RK245_Cancer	0.725582	0.98451	0.599344	0.559071	0.588038	0.460896	0.864326	0.691832	0.789082	0.437739	0.87897	0.910434	0	0.867774	0.720822	0.750858	0.770034	0.873417	1	0.82119	0.611542	0.52654	0.510853	0.276098	0.79299	0.732495	0.91114	0.532255
RK254_Cancer	1	0.331761	0.219457	0.70934	0.403214	0.520459	0.51574	0.650509	0.222722	0.216275	0.592806	0.134117	0.624766	0.432666	0.556064	0.484224	0.318833	0.63173	0.592254	0.504474	0.887938	0.719534	0.435376	0.621875	0.574066	0	0.296946	0.450202
RK255_Cancer	0.838787	0.615822	0.602726	0.747484	0.386199	0.340917	0.829005	0.608116	0.650515	0.141142	0.574299	0.87591	0.166686	0.787228	0.469022	1	0.64804	0.648488	0.851837	0.699793	0.306265	0.966784	0.827656	0	0.825146	0.759676	0.75441	0.299605
RK257_Cancer	0.575713	0.376267	0.623026	0.49169	0.555217	0.708987	0.438803	0.777473	0.675593	1	0.937286	0.391006	0	0.485633	0.87107	0.501715	0.597571	0.635675	0.605953	0.551847	0.729486	0.330291	0.453312	0.257761	0.641241	0.953026	0.890569	0.478256
RK266_Cancer	1	0.344145	0.878236	0.852827	0.660517	0.315368	0.895308	0.0176295	0.848625	0	0.637086	0.763312	0.334116	0.798306	0.798001	0.451347	0.327189	0.884234	0.578859	0.942885	0.792589	0.880613	0.734885	0.437959	0.824393	0.792224	0.479368	0.610526
RK268_Cancer	0.601772	0.555384	0.641501	0.426094	0.49916	0.47019	0.763225	0.270637	0	1	0.381495	0.561147	0.570927	0.631374	0.658927	0.625861	0.71979	0.605278	0.304148	0.68306	0.92435	0.313523	0.415003	0.378121	0.529805	0.438174	0.574492	0.501755
RK269_Cancer	0.892281	0.376226	0.732103	0.788924	0.772373	0.855245	0.745066	0.303793	0.505905	0.146975	0.648668	0.496551	0.667663	0.553158	0.541366	0.35181	0.232573	0.483703	0	0.606527	0.490207	1	0.848709	0.0942245	0.707979	0.278618	0.419814	0.222071
RK277_Cancer	0.690121	0.398874	0.778859	0.939626	0.661025	1	0.79161	0.635186	0.370862	0.535303	0.692479	0.811961	0.985416	0.909828	0.941587	0.774644	0.812895	0.734471	0	0.801123	0.904771	0.952239	0.861487	0.234951	0.946387	0.540678	0.87604	0.299559
RK297_Cancer	0.465409	0.736694	0.80829	0.655174	0.235937	0.39794	0.915045	0.261792	0.568883	0.975392	1	0.79833	0.0902718	0.494131	0.266543	0.791846	0.319503	0.342726	0.990446	0.640653	0	0.610656	0.341444	0.440906	0.914458	0.981834	0.541797	0.595887
RK310_Cancer	0.674572	0.419061	0.732701	0.516031	1	0.533721	0.604715	0.683949	0.876137	0.197139	0.682681	0.750652	0	0.831348	0.341632	0.838904	0.906987	0.726351	0.344112	0.708904	0.347235	0.814939	0.867687	0.186812	0.861707	0.917167	0.776068	0.425909
RK312_Cancer	0.65753	0.113752	0.600742	0.637065	1	0.630452	0.640064	0.399743	0.852058	0	0.644933	0.819431	0.118296	0.72386	0.61757	0.822914	0.784607	0.430378	0.376124	0.543597	0.42168	0.645838	0.613299	0.310496	0.708542	0.677843	0.787277	0.35703
RK316_Cancer	0.620672	0.581795	0.69171	0.58825	0.733719	0.80249	0.781169	0.224904	0.581783	0.216239	0.974953	0.785566	0.772981	1	0.600006	0.742947	0.650052	0.798404	0.194485	0.721538	0.678564	0.86507	0.731538	0.435239	0.81099	0.612477	0.701209	0
RK326_Cancer	0.920054	0.403599	0.815596	0.824769	0.912965	0.531817	0.802945	0.18902	1	0.211079	0.833107	0.858042	0.65397	0.577024	0.504794	0.952817	0.250564	0.455586	0.650222	0.857078	0.437458	0.922691	0.635055	0	0.732972	0.417423	0.681491	0.837598

## Sheet: immune infiltration status
Sample	Cluster
RK001_Cancer	low infiltration
RK002_Cancer	low infiltration
RK003_Cancer	low infiltration
RK005_Cancer	low infiltration
RK007_Cancer	low infiltration
RK010_Cancer	low infiltration
RK012_Cancer	low infiltration
RK015_Cancer	low infiltration
RK016_Cancer	low infiltration
RK019_Cancer	low infiltration
RK020_Cancer	low infiltration
RK023_Cancer	low infiltration
RK025_Cancer	low infiltration
RK026_Cancer	low infiltration
RK029_Cancer	low infiltration
RK030_Cancer	low infiltration
RK032_Cancer	low infiltration
RK034_Cancer	low infiltration
RK035_Cancer	low infiltration
RK039_Cancer	low infiltration
RK044_Cancer	low infiltration
RK049_Cancer	low infiltration
RK050_Cancer	low infiltration
RK052_Cancer	low infiltration
RK053_Cancer	low infiltration
RK055_Cancer	low infiltration
RK056_Cancer	low infiltration
RK058_Cancer	low infiltration
RK059_Cancer	low infiltration
RK061_Cancer	low infiltration
RK062_Cancer	low infiltration
RK068_Cancer	low infiltration
RK069_Cancer	low infiltration
RK070_Cancer	low infiltration
RK071_Cancer	low infiltration
RK072_Cancer	low infiltration
RK073_Cancer	low infiltration
RK074_Cancer	low infiltration
RK075_Cancer	low infiltration
RK076_Cancer	low infiltration
RK077_Cancer	low infiltration
RK079_Cancer	low infiltration
RK084_Cancer	low infiltration
RK086_Cancer	low infiltration
RK088_Cancer	low infiltration
RK089_Cancer	low infiltration
RK092_Cancer	low infiltration
RK095_Cancer	low infiltration
RK096_Cancer	low infiltration
RK098_Cancer	low infiltration
RK099_Cancer	low infiltration
RK102_Cancer	low infiltration
RK105_Cancer	low infiltration
RK107_Cancer	low infiltration
RK109_Cancer	low infiltration
RK110_Cancer	low infiltration
RK115_Cancer	low infiltration
RK116_Cancer	low infiltration
RK117_Cancer	low infiltration
RK118_Cancer	low infiltration
RK119_Cancer	low infiltration
RK120_Cancer	low infiltration
RK125_Cancer	low infiltration
RK126_Cancer	low infiltration
RK130_Cancer	low infiltration
RK131_Cancer	low infiltration
RK133_Cancer	low infiltration
RK134_Cancer	low infiltration
RK135_Cancer	low infiltration
RK138_Cancer	low infiltration
RK140_Cancer	low infiltration
RK141_Cancer	low infiltration
RK146_Cancer	low infiltration
RK147_Cancer	low infiltration
RK148_Cancer	low infiltration
RK149_Cancer	low infiltration
RK150_Cancer	low infiltration
RK151_Cancer	low infiltration
RK159_Cancer	low infiltration
RK162_Cancer	low infiltration
RK166_Cancer	low infiltration
RK169_Cancer	low infiltration
RK170_Cancer	low infiltration
RK172_Cancer	low infiltration
RK175_Cancer	low infiltration
RK177_Cancer	low infiltration
RK181_Cancer	low infiltration
RK189_Cancer	low infiltration
RK193_Cancer	low infiltration
RK194_Cancer	low infiltration
RK195_Cancer	low infiltration
RK196_Cancer	low infiltration
RK197_Cancer	low infiltration
RK204_Cancer	low infiltration
RK207_Cancer	low infiltration
RK208_Cancer	low infiltration
RK209_Cancer	low infiltration
RK210_Cancer	low infiltration
RK211_Cancer	low infiltration
RK212_Cancer	low infiltration
RK214_Cancer	low infiltration
RK217_Cancer	low infiltration
RK219_Cancer	low infiltration
RK222_Cancer	low infiltration
RK227_Cancer	low infiltration
RK228_Cancer	low infiltration
RK230_Cancer	low infiltration
RK232_Cancer	low infiltration
RK233_Cancer	low infiltration
RK235_Cancer	low infiltration
RK241_Cancer	low infiltration
RK244_Cancer	low infiltration
RK256_Cancer	low infiltration
RK258_Cancer	low infiltration
RK259_Cancer	low infiltration
RK260_Cancer	low infiltration
RK261_Cancer	low infiltration
RK262_Cancer	low infiltration
RK263_Cancer	low infiltration
RK264_Cancer	low infiltration
RK265_Cancer	low infiltration
RK267_Cancer	low infiltration
RK270_Cancer	low infiltration
RK272_Cancer	low infiltration
RK280_Cancer	low infiltration
RK284_Cancer	low infiltration
RK285_Cancer	low infiltration
RK289_Cancer	low infiltration
RK295_Cancer	low infiltration
RK305_Cancer	low infiltration
RK307_Cancer	low infiltration
RK308_Cancer	low infiltration
RK309_Cancer	low infiltration
RK337_Cancer	low infiltration
RK338_Cancer	low infiltration
RK004_Cancer	high infiltration
RK006_Cancer	high infiltration
RK014_Cancer	high infiltration
RK018_Cancer	high infiltration
RK021_Cancer	high infiltration
RK022_Cancer	high infiltration
RK024_Cancer	high infiltration
RK027_Cancer	high infiltration
RK028_Cancer	high infiltration
RK031_Cancer	high infiltration
RK033_Cancer	high infiltration
RK036_Cancer	high infiltration
RK037_Cancer	high infiltration
RK038_Cancer	high infiltration
RK040_Cancer	high infiltration
RK041_Cancer	high infiltration
RK043_Cancer	high infiltration
RK047_Cancer	high infiltration
RK048_Cancer	high infiltration
RK051_Cancer	high infiltration
RK054_Cancer	high infiltration
RK057_Cancer	high infiltration
RK060_Cancer	high infiltration
RK063_Cancer	high infiltration
RK064_Cancer	high infiltration
RK065_Cancer	high infiltration
RK066_Cancer	high infiltration
RK067_Cancer	high infiltration
RK080_Cancer	high infiltration
RK081_Cancer	high infiltration
RK082_Cancer	high infiltration
RK083_Cancer	high infiltration
RK085_Cancer	high infiltration
RK091_Cancer	high infiltration
RK093_Cancer	high infiltration
RK100_Cancer	high infiltration
RK101_Cancer	high infiltration
RK103_Cancer	high infiltration
RK104_Cancer	high infiltration
RK106_Cancer	high infiltration
RK108_Cancer	high infiltration
RK111_Cancer	high infiltration
RK112_Cancer	high infiltration
RK113_Cancer	high infiltration
RK124_Cancer	high infiltration
RK128_Cancer	high infiltration
RK137_Cancer	high infiltration
RK142_Cancer	high infiltration
RK143_Cancer	high infiltration
RK145_Cancer	high infiltration
RK152_Cancer	high infiltration
RK153_Cancer	high infiltration
RK155_Cancer	high infiltration
RK156_Cancer	high infiltration
RK157_Cancer	high infiltration
RK163_Cancer	high infiltration
RK164_Cancer	high infiltration
RK165_Cancer	high infiltration
RK167_Cancer	high infiltration
RK171_Cancer	high infiltration
RK178_Cancer	high infiltration
RK179_Cancer	high infiltration
RK180_Cancer	high infiltration
RK182_Cancer	high infiltration
RK184_Cancer	high infiltration
RK185_Cancer	high infiltration
RK186_Cancer	high infiltration
RK187_Cancer	high infiltration
RK188_Cancer	high infiltration
RK190_Cancer	high infiltration
RK191_Cancer	high infiltration
RK192_Cancer	high infiltration
RK198_Cancer	high infiltration
RK199_Cancer	high infiltration
RK200_Cancer	high infiltration
RK201_Cancer	high infiltration
RK202_Cancer	high infiltration
RK205_Cancer	high infiltration
RK213_Cancer	high infiltration
RK216_Cancer	high infiltration
RK220_Cancer	high infiltration
RK223_Cancer	high infiltration
RK224_Cancer	high infiltration
RK226_Cancer	high infiltration
RK229_Cancer	high infiltration
RK236_Cancer	high infiltration
RK237_Cancer	high infiltration
RK240_Cancer	high infiltration
RK243_Cancer	high infiltration
RK245_Cancer	high infiltration
RK254_Cancer	high infiltration
RK255_Cancer	high infiltration
RK257_Cancer	high infiltration
RK266_Cancer	high infiltration
RK268_Cancer	high infiltration
RK269_Cancer	high infiltration
RK277_Cancer	high infiltration
RK297_Cancer	high infiltration
RK310_Cancer	high infiltration
RK312_Cancer	high infiltration
RK316_Cancer	high infiltration
RK326_Cancer	high infiltration
