# Supplementary material for: Integrated single cell and bulk sequencing analysis identifies tumor reactive CXCR6+ CD8 T cells as a predictor of immune infiltration and immunotherapy outcomes in hepatocellular carcinoma
Source: Front Oncol. 2023 Aug 1;13:1099385. doi: 10.3389/fonc.2023.1099385 (PMC10430781; doi:10.3389/fonc.2023.1099385)
Supplement: Supplementary Table S3 — Immune infiltration score and Immune Infiltration Classification of Patients in Datasets of GSE25097 cohort. [file Table_3.xlsx]

## Sheet: immune infiltration score
Sample	Activated CD8 T cell	Central memory CD8 T cell	Effector memeory CD8 T cell	Activated CD4 T cell	Central memory CD4 T cell	Effector memeory CD4 T cell	Type 1 T helper cell	Type 17 T helper cell	Natural killer cell	CD56bright natural killer cell	Natural killer T cell	Activated dendritic cell	Type 2 T helper cell	Regulatory T cell	CD56dim natural killer cell	Plasmacytoid dendritic cell	Immature dendritic cell	Macrophage	Neutrophil	T follicular helper cell	Gamma delta T cell	Activated B cell	Immature B cell	Memory B cell	Myeloid derived suppressor cell	Eosinophil	Mast cell	Monocyte
GSM617304	0.44018	1	0.271843	0.578213	0.246711	0.211702	0.323158	0.437572	0.35225	0.650071	0.315261	0.110525	0.435677	0.242167	0.766136	0.556087	0.900468	0.450808	0.396043	0	0.516184	0.440569	0.290872	0.404356	0.394331	0.380218	0.139465	0.333088
GSM617306	0.491239	0.278173	0.383892	0.498983	0.610485	0.126025	0.62662	0.0706302	0.572211	0.579416	0.53286	0.438111	0.156324	0.389342	0.527504	0.450107	0	0.472514	0.402543	0.321188	0.451634	0.506116	0.339437	0.448005	0.404192	0.349486	0.683612	1
GSM617309	0.294014	0	0.0853036	0.701617	0.443018	0.856277	0.149139	0.247298	0.578817	0.497074	0.114593	0.149671	0.964108	0.107531	1	0.172562	0.993813	0.0564849	0.552904	0.197558	0.287043	0.255819	0.282601	0.61548	0.318924	0.126167	0.00490202	0.52302
GSM617312	0.557358	0.776749	0.382889	0.520797	0.188115	0.00220592	0.385404	0	0.154444	0.447121	0.448906	0.41814	0.462425	0.390306	0.867397	0.412048	0.556445	0.584441	0.808339	0.540636	0.877807	0.448429	0.493952	1	0.507414	0.576415	0.246949	0.425916
GSM617313	0.513464	0.582906	0.271377	0.577997	0.476674	0.262001	0.510313	1	0.547176	0.838695	0.458147	0.474906	0.477106	0.499185	0.375931	0.230275	0	0.460614	0.302115	0.150344	0.792565	0.370594	0.49783	0.449014	0.534961	0.287954	0.391149	0.506063
GSM617314	0.421276	0.0658241	0.195521	0.266983	0.551807	0	0.465562	0.133031	0.2142	0.0870624	0.139375	0.412833	0.765524	0.296611	0.67305	0.121552	0.260948	0.297604	0.38149	0.435946	0.632569	0.410531	0.358759	1	0.0627154	0.27709	0.301145	0.0383591
GSM617317	1	0.21378	0.638781	0.131029	0.417915	0.171712	0.518582	0.501017	0.351491	0.365857	0.211752	0.34715	0.502504	0.388876	0.667812	0.0482487	0.316899	0.251205	0	0.62949	0.594744	0.789211	0.769248	0.322708	0.506411	0.915244	0.466069	0.168638
GSM617322	0.355508	0.291715	0.408865	0.116941	0.522869	0.0760175	0.645246	0.215208	0.448078	0.279067	0.623161	0.442707	0.17594	0.295477	1	0.536398	0	0.726824	0.307498	0.0458076	0.323661	0.306758	0.149216	0.133954	0.244112	0.2378	0.503974	0.319545
GSM617325	0.488384	0.529637	0.290994	0.0982391	0.340857	0.233963	0.180521	0.7742	0.702666	0.506436	0.39508	0.285823	0.589122	0.294073	0.922733	0.0631993	0.597337	0.390688	0.871188	0	0.682814	0.176427	0.569463	1	0.2646	0.271965	0.306796	0.458249
GSM617332	0.367165	0.302032	0.479687	0.193415	0.276483	0.139865	0.375856	0.557653	0.743526	0.345605	0.161246	0.391178	0.590724	0.42684	0.807281	0	0.428657	0.392581	0.503076	0.466013	0.704106	0.362409	0.336009	1	0.498552	0.638909	0.20318	0.32272
GSM617334	0.787865	0.28991	0.641304	0.261377	0.107788	0.527943	0.774574	0.499519	0.785293	0	0.405094	0.502789	0.780109	0.213708	0.833924	0.80967	0.457316	0.4542	0.562328	0.325319	0.542847	0.280911	0.308189	0.858981	0.438662	1	0.521155	0.309411
GSM617340	0.478043	0.64879	0.455927	0.903121	0.277542	0.667162	0.497699	0.440596	0.52271	0	0.365327	0.485545	0.657512	0.600678	0.854627	0.565477	0.508361	0.475075	0.67277	0.464462	0.602455	0.442655	0.46788	1	0.552911	0.66515	0.522156	0.567781
GSM617341	0.821373	0.0858141	0.327742	0.45717	0.245916	0.176793	0.314659	0.348423	0.166821	0.577831	0.066665	0.392929	0.784328	0.298713	0.38455	0.283261	0.589864	0.237341	0	0.533962	0.600476	0.400611	0.548562	1	0.483475	0.807738	0.550211	0.270048
GSM617342	0.323811	0.302916	0.82664	0.624851	0.0784255	0.779455	0.383517	0.704846	0.823158	0.65779	0.339688	0.730079	1	0.463294	0.45409	0.313808	0.637393	0.62931	0.83925	0.539063	0.777723	0.390068	0.237571	0.788609	0.678222	0.837402	0.679628	0
GSM617344	0.394883	0.610067	0.26549	0.369645	0	0.262566	0.187614	0.510454	0.405103	0.401152	0.231087	0.330908	0.69881	0.467622	1	0.0495302	0.58256	0.41813	0.533972	0.537075	0.965409	0.0866555	0.193466	0.816573	0.419336	0.712246	0.311594	0.409644
GSM617345	0.749463	0.155436	0.499738	0.560633	0	1	0.296305	0.807178	0.395395	0.685954	0.299977	0.241085	0.656288	0.213589	0.686373	0.121814	0.579165	0.126949	0.284185	0.00599945	0.204786	0.200998	0.425617	0.616204	0.196417	0.18532	0.327361	0.123927
GSM617347	0.499525	0.303223	0.549043	0.519999	0.384669	0.454596	0.556804	1	0.653481	0.0043407	0.68374	0.572684	0.559261	0.387619	0.503523	0	0.151562	0.42231	0.584995	0.342355	0.600367	0.479932	0.309381	0.842269	0.376016	0.120431	0.399356	0.608037
GSM617348	0.569975	0.377046	0.348019	0	0.165631	0.258378	0.407015	0.479945	0.494346	0.231686	0.243901	0.547491	0.563346	0.635682	0.986117	0.12758	0.423473	0.551204	0.606204	0.604961	0.800964	0.487599	0.366669	1	0.483441	0.838236	0.662104	0.0983069
GSM617349	0.108184	0.378621	0.474303	0.331026	0.118364	0.494832	0.0876385	0.272494	0.573957	1	0.453563	0.471923	0.500516	0.185783	0.219727	0.442041	0.03135	0.465772	0.921637	0.0271154	0.372805	0.137381	0.138456	0.704794	0.540522	0.12386	0	0.00211523
GSM617351	0.125248	0.224957	0.108207	0.577054	0.273026	0.63499	0	0.213043	0.502436	0.396293	0.295447	0.212224	0.234589	0.178727	1	0.332387	0.775761	0.394171	0.40256	0.192147	0.282764	0.0280382	0.134308	0.825822	0.260118	0.304297	0.30878	0.972052
GSM617354	0.306583	0.575145	0.176732	0.164784	0.274088	0.182222	0	1	0.596194	0.443334	0.6121	0.213447	0.283472	0.352164	0.679829	0.22162	0.337868	0.454795	0.340395	0.168325	0.806935	0.136947	0.466428	0.348669	0.38267	0.265273	0.297016	0.507019
GSM617357	0.283177	0.197839	0.266323	0.302994	0.211402	0.388067	0.286934	0.678048	0.330731	0.101665	0.503399	0.595461	0.360899	0.407018	0.306767	0.322621	0.25435	0.38414	1	0.299579	0.438552	0.340991	0.181334	0	0.547629	0.0466997	0.425356	0.373084
GSM617359	0.405969	0.546647	0	0.332895	0.155909	0.0364846	0.00479753	0.305529	0.245754	0.415236	0.488723	0.375909	0.357965	0.293845	0.74661	0.441106	0.235696	0.369887	0.571232	0.204302	0.580679	0.322609	0.347105	1	0.360765	0.137668	0.183818	0.373893
GSM617376	0.0657712	0	0.460929	0.0872589	0.710787	0.45433	0.63535	0.812844	0.521506	0.66934	0.211466	0.540288	0.278652	0.342118	1	0.725277	0.462801	0.30147	0.672226	0.292432	0.646858	0.283444	0.290986	0.175562	0.399343	0.448332	0.337406	0.660634
GSM617379	0.672294	0.261923	0.504346	0.210024	0.219072	0.677334	0.373967	0.647783	0.609184	0.439915	0	0.167885	0.432228	0.357931	0.869779	0.352158	0.569336	0.267055	0.465943	0.18846	0.594369	0.4431	0.420384	1	0.196088	0.503299	0.282004	0.437511
GSM617383	0.301691	0.045492	0.153391	0	0.438329	0.162779	0.377745	0.649572	0.418868	0.385672	0.963157	0.429106	0.174211	0.280691	0.969288	0.65575	0.284206	0.534095	0.766128	0.15803	0.619339	0.171729	0.436803	0.535481	0.335144	1	0.258365	0.564393
GSM617384	0	0.664656	0.155528	0.554257	0.543624	0.296642	0.251521	0.635831	0.208901	1	0.442188	0.27141	0.375471	0.335522	0.238479	0.341739	0.910873	0.279327	0.217532	0.22904	0.272924	0.000271296	0.0855807	0.775821	0.407318	0.19528	0.0379395	0.203112
GSM617387	0.0686691	0.578408	0.383824	0.427007	0.080529	0	0.231987	0.552651	0.536242	0.360724	0.228782	0.616513	0.49514	0.466694	0.668241	0.480384	0.205974	0.242302	0.801241	0.309499	0.343559	0.494158	0.279311	0.541406	0.228263	0.0165677	0.457671	1
GSM617388	0.711497	0.501777	0.606063	0.193617	0	0.329199	0.445203	0.782324	0.371405	1	0.10514	0.318715	0.347093	0.385668	0.746445	0.602439	0.204595	0.202539	0.292612	0.443076	0.480589	0.372	0.498288	0.168728	0.256372	0.604608	0.250951	0.301522
GSM617389	0.549616	0.517387	0.480621	0	0.562627	0.806686	0.648345	1	0.653071	0.562837	0.220173	0.504041	0.0419121	0.667003	0.645481	0.441477	0.684557	0.347811	0.307014	0.442997	0.563908	0.55073	0.554645	0.582427	0.386054	0.39393	0.450887	0.838782
GSM617390	0.526308	0.515836	0.524167	0.0335963	0.229943	0.469381	0.397135	0.690053	0.483863	0.486863	0	0.423142	0.260802	0.498004	1	0.436171	0.647205	0.322495	0.466872	0.568718	0.75485	0.401884	0.377958	0.651004	0.373143	0.653738	0.502732	0.439265
GSM617397	0.730371	0.21837	0.292199	0.349736	0.682806	0.688322	0.406861	0.419825	0.212712	0.457323	0.132889	0.374914	1	0.47184	0.0759288	0.257569	0	0.441865	0.132853	0.461733	0.922379	0.707354	0.573434	0.770914	0.432785	0.3947	0.376109	0.3304
GSM617399	1	0.317369	0.790006	0.0444303	0.21335	0.260765	0.655244	0.486943	0.30755	0.670667	0.182279	0.502334	0.80168	0.428394	0.346492	0.383346	0.199172	0.314296	0.118222	0.645919	0.69211	0.538952	0.667753	0.0119645	0.482649	0.449828	0.263737	0
GSM617410	0.462158	0.590327	0.174334	0.360168	0.302472	0.422418	0.299955	0.786317	0.534173	0.527326	1	0.423958	0.334684	0.507599	0.987411	0.32474	0.320033	0.463148	0.392851	0.397119	0.480067	0.271912	0.271739	0.518434	0.488854	0	0.125304	0.209033
GSM617411	0.184355	0.640396	0.779623	1	0.484654	0.958306	0.379246	0.5606	0.459291	0.676425	0.225301	0.505504	0.585408	0.378846	0.172148	0.718777	0.621982	0.290962	0.949311	0.894305	0.236033	0.180312	0.396325	0.870995	0.411146	0	0.126609	0.298735
GSM617413	0.262184	0.184738	0.305155	0.425457	0.42702	0.479653	0.297341	1	0.506869	0.455064	0.51262	0.242279	0.63977	0.352366	0.089916	0.0629788	0.342983	0.39862	0.456096	0.231098	0.375744	0.313728	0.258357	0.67613	0.327676	0.456789	0.220854	0
GSM617418	0.417892	0.560142	0.0467571	0.807997	0.366624	0.688533	0.11436	0.377076	0	0.436018	0.363067	0.485263	0.701584	0.591147	0.100123	0.643532	0.61244	0.299079	0.166898	0.562467	0.563614	0.351079	0.279185	1	0.431287	0.17892	0.168486	0.637937
GSM617423	0.570453	0.49644	0.503965	0.418475	0.0951418	0.219432	0.246962	1	0.373035	0.772858	0.760367	0.613359	0	0.396899	0.675524	0.278688	0.549474	0.207804	0.242969	0.230225	0.511517	0.369933	0.242338	0.516338	0.535773	0.115439	0.0876816	0.426644
GSM617426	0	0.400759	0.0818904	0.0354244	0.0536411	0.545366	0.329335	0.23912	0.710188	0.287438	0.619672	0.13728	0.473928	0.237626	0.306614	0.0103825	0.464944	0.747961	0.799782	0.420431	0.679222	0.165471	0.00177645	0.119852	0.363333	0.240057	1	0.0124708
GSM617427	0.235145	0.232162	0	0.458058	0.187277	0.427505	0.197398	1	0.328619	0.0936094	0.532827	0.0424005	0.60967	0.188411	0.517435	0.181398	0.137245	0.28467	0.303138	0.260639	0.289789	0.180304	0.117911	0.103029	0.177164	0.520662	0.352767	0.0134266
GSM617428	0.272388	0.362786	0.289281	0.0978121	0.310986	0.262101	0.213551	0.411639	0.626217	1	0.41072	0.457186	0.0259782	0.408473	0.737665	0.410784	0.561531	0.317754	0.29448	0.30567	0.513469	0.140359	0.132323	0	0.307529	0.529126	0.229561	0.319516
GSM617429	0.107359	0.169689	0.13767	0.255482	0.325017	0	0.111845	1	0.0349125	0.197548	0.264178	0.143464	0.258809	0.119134	0.00565914	0.558295	0.162552	0.196461	0.667958	0.0675474	0.338265	0.281143	0.215195	0.537986	0.0890197	0.0776995	0.00233908	0.492579
GSM617433	0.451307	0.263773	0.219442	0.353362	0.155184	0.424445	0.375048	0.600978	0.428125	0.526942	0.456509	0.0478263	0.234487	0.372498	1	0.10009	0.590837	0	0.50226	0.354958	0.280414	0.473628	0.361069	0.735406	0.147414	0.620641	0.33017	0.0189214
GSM617436	0.894124	0.199231	0.497565	0.726918	0.563495	0.250543	0.257009	0.251647	0.461177	0.520664	0.0540035	0.801273	0.578033	0.268929	0.39477	0.799637	0.53695	0.177063	0.797432	0.271465	0.360832	0.468816	0.746096	1	0.404792	0	0.17499	0.610036
GSM617437	0.398864	0.429721	0.332479	0.460796	0.430403	0.541509	0.43747	0.752385	0.550338	0.292689	0.380468	0	0.500448	0.286483	1	0.21853	0.498716	0.724315	0.859149	0.229332	0.806217	0.176674	0.090777	0.444774	0.531182	0.554528	0.734772	0.213527
GSM617438	0.368532	0.204009	0.664051	0.855405	0.443637	0.40782	0.276385	1	0.2835	0.693472	0	0.665586	0.78843	0.501042	0.21096	0.286469	0.793814	0.416776	0.979802	0.156194	0.36582	0.42598	0.155897	0.679043	0.408665	0.631126	0.244839	0.347189
GSM617439	0.469818	0.388282	0.249244	0.0894898	0	0.4388	0.595919	0.402482	0.709315	0.93759	0.405096	0.0757872	0.395283	0.380816	0.68281	0.164007	0.561735	0.617829	0.410513	0.332717	0.597695	0.279873	0.176489	0.26745	0.35173	1	0.589201	0.764859
GSM617440	0.531632	0.59139	0.476984	0.559888	0.0702302	0.389584	0.290059	0.197861	0.569285	1	0.116544	0.274286	0.66824	0.21506	0.553988	0.130272	0.343718	0.262074	0.394937	0	0.5506	0.158376	0.176238	0.535339	0.194141	0.730765	0.0487129	0.431058
GSM617441	0.169204	0.509167	0.251749	0.713025	0	0.408777	0.140252	1	0.292873	0.750069	0.484222	0.618222	0.654401	0.493059	0.882075	0.0938507	0.656513	0.670772	0.405639	0.327003	0.629608	0.26867	0.218053	0.139113	0.126818	0.66767	0.342528	0.71242
GSM617444	0.746701	0	0.465156	0.143062	0.351712	0.483194	0.344761	1	0.668493	0.42177	0.0199607	0.305565	0.0559046	0.380262	0.924399	0.642103	0.813674	0.232319	0.224643	0.52681	0.558355	0.645709	0.59609	0.706569	0.204908	0.728597	0.423105	0.536256
GSM617447	0.326347	0.569925	0.42413	0.292871	0.564475	0.26772	0.445295	1	0.874153	0.618885	0.20652	0.717948	0.26909	0.621918	0.650773	0.602163	0.637579	0.629561	0.90509	0.302183	0.47636	0.177181	0.256618	0	0.417454	0.652534	0.387256	0.37674
GSM617455	0.678104	0.602394	0.669825	0	0.559282	0.772456	0.613099	0.700961	0.848758	0.965068	0.460489	0.541099	0.206466	0.503941	1	0.668617	0.546114	0.540532	0.901108	0.261573	0.741773	0.559548	0.626154	0.362737	0.471573	0.55581	0.443934	0.998032
GSM617456	0.732785	0.560017	0.62481	0.81577	0.648271	0.704201	0.351574	0.584391	0.748024	1	0.407832	0.456992	0.834384	0.532972	0.199245	0	0.608257	0.229237	0.301078	0.354127	0.585326	0.358586	0.506523	0.465132	0.429316	0.284841	0.13634	0.326666
GSM617457	0.437406	0.573239	0.477828	0.102932	0	0.381603	0.481495	0.272838	0.507972	0.494937	0.256017	0.421782	0.887137	0.629454	0.912575	0.303232	0.583514	0.354603	0.300754	0.62983	0.695967	0.414782	0.577869	0.964821	0.490726	1	0.660356	0.135436
GSM617458	0.623041	0.4378	0.446489	0.139097	0.588414	0.212434	0.558463	0.157783	0.158894	0.154533	0.361155	0.395786	0.758236	0.369187	0.159147	0.354386	0.486861	0.193184	0	0.659503	1	0.278483	0.511556	0.801506	0.345565	0.663668	0.252139	0.642054
GSM617462	0.457367	0.868297	0.258535	0.903406	0.179193	0.565121	0.380833	0.300865	0.539564	0.578592	0.549112	0.32838	0.884062	0.0549825	1	0.567341	0.352078	0.268507	0.54169	0	0.0898009	0.241777	0.488469	0.479254	0.440236	0.0170734	0.0631607	0.889804
GSM617466	0.548419	0.255659	0.454696	0.0157753	0.261635	0.35048	0.453656	0.060795	0.229964	1	0.397422	0.400296	0.427677	0.345478	0.49711	0.18286	0.498786	0.332952	0	0.64438	0.509774	0.367414	0.327572	0.274032	0.28242	0.622744	0.95698	0.37496
GSM617469	0.80878	0.294751	0.677393	0.370035	0.380251	0.198618	0.638838	1	0.475702	0.574345	0.343685	0.514556	0.440271	0.492021	0.921094	0.525801	0.688577	0.287374	0	0.600358	0.876005	0.490819	0.667981	0.732915	0.452133	0.686868	0.396723	0.598647
GSM617471	0.504773	0.204878	0.162121	0.570306	0.793881	0	0.46477	0.0986013	0.769503	0.739898	0.628081	0.526293	0.226618	0.459205	1	0.618072	0.358865	0.536265	0.473333	0.2723	0.689997	0.419776	0.210761	0.654788	0.387089	0.386298	0.457145	0.845518
GSM617472	0.629499	0.303524	0.142733	0.944342	0.451341	0.21379	0.339019	0.266959	0.16077	0.658248	0.747024	0.54774	0.710009	0.449425	0.180681	0.882964	0.435902	0.31723	0.680148	0.346294	0.832613	0.129048	0.40042	1	0.073152	0	0.353671	0.653954
GSM617473	0	0.479091	0.160289	0.506781	0.373145	0.372022	0.336088	0.368164	0.228601	0.302193	0.495937	0.593964	0.449025	0.319515	0.458633	1	0.393717	0.294057	0.789557	0.545807	0.155228	0.321771	0.329754	0.672533	0.20164	0.0749408	0.236095	0.788626
GSM617474	0	0.770083	0.219975	0.667267	0.299969	0.665439	0.406494	0.376573	0.283588	0.27371	0.47612	0.516668	0.319415	0.436093	0.0781584	0.26619	0.972359	0.270409	0.329541	0.25324	0.329919	0.185629	0.346867	1	0.361563	0.0197178	0.206636	0.423385
GSM617475	0.256125	0.468991	0.0469201	0.394847	0.310168	0.145439	0.146717	0.158417	0.0154028	0.129684	0.3346	0.322512	0.586653	0.145606	0	0.728761	0.619735	0.165699	0.254222	0.470864	0.263265	0.304281	0.302674	1	0.138544	0.176064	0.260173	0.288701
GSM617478	0.298137	0.136755	0.133562	0.8593	0.230075	0.444671	0.258209	0.81309	0.518715	0.0876546	0.622282	0.227222	0.59414	0.135537	0.771116	0.0515017	0.414844	0.0232823	0.520257	0	0.327402	0.285322	0.388533	1	0.284553	0.0894689	0.0149066	0.721314
GSM617480	0.25385	0	0.145695	0.569178	0.186822	0.279399	0.355181	0.866091	0.584831	1	0.0628827	0.330292	0.492622	0.322017	0.725554	0.274495	0.124261	0.140966	0.159402	0.0829234	0.356635	0.248634	0.118631	0.668258	0.0257242	0.552855	0.102734	0.812998
GSM617483	0.241248	0.0550727	0.165186	0.675304	0.274627	0.437336	0.0118201	0.442129	0.0440708	0.436951	0.0600082	0.202983	0.241161	0.141213	0.2783	0.00249372	0.454912	0.0763106	0.210099	0.421141	0.111616	0.284419	0.27224	1	0	0.134157	0.204467	0.158794
GSM617485	0.154762	0	0.384294	1	0.411781	0.532115	0.314486	0.573755	0.502309	0.548153	0.414835	0.330989	0.606766	0.237851	0.430625	0.709677	0.442881	0.229147	0.531087	0.0935999	0.23976	0.187367	0.117059	0.908784	0.240102	0.554903	0.596505	0.452132
GSM617486	0.130093	0.215085	0.139835	0.166115	0.174353	0.0906799	0.136598	0.601062	0.383396	0.440187	0.324787	0	0.226759	0.168051	0.145198	0.106656	0.0341188	0.0812251	0.147859	0.0309504	0.280106	0.1183	0.141034	1	0.0853109	0.00284955	0.037484	0.48561
GSM617487	0.220519	0.730368	0.00585902	0.50714	0.311242	0.485269	0.518262	0.459926	0.540874	0.656098	0.516386	0.112651	0.440034	0.214689	0.513781	0.324003	1	0.34937	0.480041	0	0.249906	0.383087	0.553932	0.488633	0.567009	0.17472	0.269758	0.764576
GSM617488	0.530738	0.35826	0.427977	0.570817	0.351264	0.605058	0.15579	1	0.24353	0.611744	0.181006	0.291546	0.685263	0.27121	0	0.350051	0.518015	0.182083	0.205656	0.337628	0.394762	0.443129	0.546855	0.930247	0.0837258	0.56781	0.109467	0.19906
GSM617489	0.67788	0.240111	0.543701	0.367487	0.621751	0.872323	0.557413	0.692381	0.796544	0.626288	0.507106	0.310077	0.174928	0.320155	0.808614	1	0.433638	0.450359	0.503265	0	0.422977	0.542269	0.443991	0.615313	0.341982	0.508224	0.358579	0.802957
GSM617490	0	0.622173	0.143212	0.463938	0.295425	0.714139	0.470336	0.15357	0.606619	0.994951	0.401106	0.474961	0.889737	0.394372	0.40002	1	0.398759	0.408561	0.663437	0.370605	0.497795	0.0762209	0.247572	0.839219	0.303338	0.384664	0.377999	0.680167
GSM617494	0.417284	0.410278	0.383591	0.462553	0.286126	0.207264	0.243373	1	0.589388	0.156398	0.372313	0.649615	0.76564	0.241403	0.509674	0.320221	0.44417	0.477726	0.987554	0.0142917	0.314374	0.374586	0.300914	0	0.3884	0.537649	0.439657	0.355637
GSM617496	0.265892	0.504373	0.481677	0.0371777	0.524045	0.563226	0.524542	0.835142	0.804935	0.528099	0.439496	0.398446	0	0.555915	0.820313	0.457396	0.698965	0.481862	0.605792	0.265287	0.540924	0.334535	0.295664	1	0.357421	0.675236	0.403298	0.858713
GSM617497	0.505575	0.0910188	0.535696	0.785819	0.457727	0.584811	0.39514	1	0.442671	0.374809	0.487276	0.223626	0.678207	0.183761	0.176988	0.0813863	0.628084	0.32839	0.75425	0.443859	0	0.499924	0.552684	0.785675	0.151476	0.457697	0.551942	0.101375
GSM617501	0.213018	0.0148362	0.375448	0.533143	0.32433	0.598779	0.33856	0.930113	0.626531	0.157025	0	0.489752	0.196643	0.0278237	0.490123	0.28863	0.689483	0.223764	0.420596	0.428163	0.671615	0.719445	0.203175	0.286084	0.0983598	1	0.245705	0.681284
GSM617506	0.335041	0.207968	0.314245	0.8958	0.705749	1	0.111534	0.134366	0.434163	0.664233	0.529187	0.228655	0.549776	0.29245	0	0.675447	0.160795	0.320701	0.38752	0.510414	0.367768	0.495756	0.342888	0.997035	0.386069	0.724649	0.676543	0.391492
GSM617507	0	0.519626	0.265308	0.838992	0.286371	0.6037	0.4009	0.958825	0.520641	0.636654	0.444529	0.119177	0.560349	0.236351	1	0.56528	0.370092	0.0688525	0.99049	0.399128	0.194286	0.518347	0.101553	0.735453	0.100294	0.152824	0.292984	0.995734
GSM617508	0.550374	0.264435	0.65839	0.527721	0.187912	0.759709	0.172821	0.363856	0.216456	0.432878	0.182833	0.228055	0.275612	0.240218	0.780509	0.166367	0.102869	0	0.34963	0.750823	0.00108497	0.752751	0.702348	0.923634	0.424919	1	0.310799	0.0840162
GSM617509	0.160693	0.709205	0.062462	0.656432	0.566827	0.386665	0.259815	0.578676	0.0649666	0.987621	0.273893	0.453499	0.440475	0.466406	0.107659	0.810184	0.505802	0.337895	0.589038	0.484099	0.512043	0.197946	0.443918	1	0.445363	0	0.46165	0.516874
GSM617510	0.445735	0.503037	0.649415	0.237182	0.553522	0.517382	0.682229	0.747335	0.676679	0.639506	0.367654	0.353494	0	0.562728	1	0.750474	0.566422	0.54312	0.470118	0.414116	0.339139	0.528787	0.384446	0.637025	0.367862	0.826863	0.627893	0.814411
GSM617511	0.248069	0.029883	0.615892	0.332738	0.117943	1	0.299409	0.599876	0.623628	0.139838	0.0779912	0.314461	0.396641	0.441091	0.253858	0.612257	0.384094	0.155448	0.903458	0.29106	0	0.583062	0.320942	0.457654	0.115436	0.500277	0.465346	0.379646
GSM617512	0.452274	0.508164	0.226855	0.577287	0.00233515	0.248434	0.129525	0.373622	0.264295	0.297856	0.442906	0.541003	1	0.110633	0.0244499	0.29329	0.631026	0.474055	0.26387	0.1758	0.237019	0.276298	0.106707	0.27035	0.0241389	0	0.263445	0.233517
GSM617513	0.391791	0.636041	0.702934	0.696143	0.478901	0.661015	0.436996	0.539573	0	0.498019	0.514297	0.497084	0.244832	0.501381	0.709841	0.755268	0.209298	0.0674324	0.0302496	1	0.317932	0.533463	0.302197	0.953286	0.140321	0.790451	0.165285	0.334801
GSM617515	0.131174	0.468615	0.260446	0.329791	0.119425	0.741033	0.193001	0.956232	0.575854	1	0.236943	0.111385	0.672135	0.324525	0.775822	0	0.361413	0.264086	0.460833	0.194223	0.205821	0.133106	0.218247	0.676178	0.15657	0.632693	0.203577	0.137047
GSM617516	0.387691	0	0.590084	0.250664	0.536046	0.584754	0.612889	1	0.668043	0.92635	0.183099	0.324344	0.594619	0.407103	0.742709	0.509545	0.645829	0.509588	0.807142	0.411904	0.616969	0.461987	0.324408	0.701865	0.441169	0.447687	0.342749	0.878751
GSM617521	0.289378	0	0.558502	0.331201	0.443255	0.547789	0.566887	0.88851	0.701682	0.6652	0.324828	0.649351	1	0.397871	0.813502	0.759305	0.545283	0.508717	0.86601	0.234037	0.504097	0.441059	0.444044	0.559942	0.322185	0.34615	0.333866	0.760621
GSM617522	0.644961	0.0783531	0.627747	0.116388	0.609201	0.371274	0.607098	0.27475	0.418564	0.734446	0.223335	0.185701	0.541322	0.598299	0.497697	0.225435	0.218159	0.401494	0.235576	1	0.512356	0.731879	0.593674	0	0.479901	0.72097	0.663441	0.570204
GSM617525	0.346947	0.299207	0.369165	0.552538	0.437303	0.853395	0.270241	0.711751	0.287439	0.0692424	0	0.52534	0.558237	0.207388	0.410648	0.868546	0.075367	0.167288	1	0.0845988	0.73954	0.393984	0.948078	0.31976	0.264361	0.161948	0.3213	0.225681
GSM617527	0.700319	0.402424	0.367154	0.640218	0.777018	0	0.307087	0.293978	0.694738	0.604614	0.718087	0.240691	0.533575	0.450043	1	0.0395151	0.137417	0.989789	0.956198	0.186385	0.757224	0.234826	0.167382	0.829408	0.591168	0.588919	0.657034	0.355124
GSM617529	0.482471	0.245646	0.475651	0	0.505194	0.372293	0.507147	0.387455	0.499577	0.470186	0.184292	0.454379	0.0410708	0.275586	1	0.289477	0.342066	0.486784	0.693486	0.0911626	0.559317	0.356597	0.328658	0.674982	0.418516	0.681529	0.390265	0.577949
GSM617531	0.438849	0.29139	0.396867	0.143422	0	0.297362	0.0761094	0.58317	0.54675	0.704106	0.114546	0.267175	0.294339	0.3676	1	0.308186	0.69544	0.506345	0.64729	0.337195	0.396722	0.134495	0.31513	0.677228	0.264394	0.616991	0.465055	0.240129
GSM617532	0.841659	0.336901	0.37195	0.913095	0.478642	0.110306	0.277676	0.0680291	0.177751	0.420956	0.142731	0	0.871334	0.136584	0.297288	1	0.752579	0.268048	0.708039	0.114263	0.637786	0.588855	0.373656	0.985605	0.769338	0.308865	0.389402	0.552097
GSM617533	0.00069281	0.526267	0.172968	0.055816	0.0290213	0	0.052699	0.367459	0.220362	0.545295	0.0252491	0.105864	0.354404	0.12122	1	0.0441429	0.090748	0.400716	0.769243	0.164728	0.216825	0.181497	0.0560961	0.137863	0.206457	0.695885	0.102077	0.152366
GSM617534	0	1	0.46851	0.590337	0.406426	0.589701	0.262522	0.324292	0.408442	0.604947	0.440629	0.529804	0.837659	0.463621	0.29891	0.371792	0.696297	0.576426	0.786571	0.505336	0.548504	0.132354	0.539977	0.913347	0.644483	0.0983769	0.0368731	0.0443172
GSM617535	0.611733	0.19773	0.520863	0	0.308438	0.826826	0.34353	0.4991	0.592974	1	0.31627	0.359537	0.132598	0.432832	0.713001	0.144378	0.550511	0.476528	0.683442	0.234922	0.722469	0.306359	0.35756	0.396527	0.395851	0.534715	0.406979	0.282325
GSM617536	0.550784	0.624541	0.412373	0.593368	0.386835	0.42603	0.352003	0.0728538	0.525791	1	0.227222	0.75828	0.599574	0.349325	0.398449	0.0559042	0.226156	0.37045	0.305112	0.195507	0.106514	0.137164	0.271081	0.0215832	0.614771	0	0.042431	0.58636
GSM617540	0.59034	0.151977	0.480445	0.716735	0.577617	0.648677	0.385267	1	0.46852	0.775737	0.32146	0.468121	0.755743	0.173219	0.754487	0.417572	0.353772	0.443779	0.675948	0	0.383614	0.46504	0.405685	0.740945	0.220075	0.334006	0.282931	0.571851
GSM617541	0.375428	0.0561514	0.250077	0.402582	0.223711	0	0.118407	1	0.50789	0.563209	0.382355	0.214489	0.55212	0.137218	0.901189	0.232799	0.25752	0.204048	0.477402	0.228998	0.492038	0.231909	0.117527	0.461154	0.210724	0.659755	0.744139	0.666452
GSM617542	0.483329	0.397376	0.269086	0.541909	0.180797	0.350496	0.276203	1	0.450743	0.393179	0.284675	0	0.107204	0.139676	0.675166	0.400469	0.195146	0.257723	0.413345	0.0209104	0.500106	0.234178	0.311322	0.474659	0.293999	0.364189	0.251915	0.458345
GSM617546	0.210344	0.387663	0.240902	0.0090499	0.183166	0.0911674	0.227541	1	0.137803	0.301069	0.577057	0.613511	0.0874355	0.23364	0.879393	0.488534	0.0229749	0.304428	0.80633	0.0762474	0	0.41791	0.0918655	0.28349	0.311505	0.116424	0.320403	0.127981
GSM617550	0.425911	0.376822	0.61478	0.646568	0.171967	0.338602	0.485555	0.313989	0.315753	0.654141	0.387891	0.272556	0.270408	0.173455	0.410748	0.564107	0	0.376382	0.441191	0.737131	0.488133	0.484787	0.346301	1	0.186298	0.47284	0.353539	0.428763
GSM617553	0.154269	0.774809	0.555298	0.365343	0.42381	0.451981	0.488476	0.671795	0.285979	0.612918	0.43726	0.579016	0.458013	0.393833	0.777922	0.844835	0	0.56118	0.98576	0.495559	0.0533065	0.650873	0.26881	1	0.545033	0.615567	0.471564	0.63238
GSM617558	0.429522	0.481384	0.23663	0.492907	0.420891	0.666993	0.422864	0.130692	0.0641832	0.376683	0.542677	0.305668	1	0.275726	0	0.372306	0.43585	0.368327	0.400924	0.408729	0.695581	0.347602	0.295144	0.890768	0.318437	0.233277	0.233586	0.24372
GSM617563	0.513136	0.477286	0.499576	0.959177	0.581233	0.790428	0.582927	0.855563	0.590364	0.956602	0.430588	0.276799	0.777066	0	0.769818	0.764796	0.462357	0.33099	1	0.188773	0.154989	0.504966	0.514633	0.282474	0.439368	0.174079	0.236923	0.204997
GSM617565	0.478036	0.0839657	0.499014	0.0819257	0.230181	0.390638	0.580968	0.540311	0.522365	0	0.147132	0.528063	0.348757	0.28293	0.204934	0.414142	0.322649	0.385811	0.647252	0.252267	0.308235	1	0.856503	0.223267	0.435381	0.58966	0.389379	0.391726
GSM617566	0.541477	0.569334	0.432109	0.293026	0.386103	0.203065	0.34787	0.642292	0.404172	1	0.213612	0.403204	0.400708	0.490232	0.667361	0.152824	0.380316	0.591565	0.702822	0	0.572639	0.416674	0.179572	0.392486	0.368029	0.932789	0.752637	0.260805
GSM617567	0.276362	0.123341	0.301353	0.400565	0.31252	0.382785	0.343887	0.320536	0.559491	0.387638	0.362141	0.395129	0.583154	0.176075	0.507793	0.0896965	0.343901	0.199378	1	0	0.199361	0.118143	0.348865	0.486098	0.247834	0.309175	0.278706	0.593999
GSM617571	0.624147	0.386239	0.550344	0.336103	0.482715	0.325693	0.684574	0.662711	0.0695381	0.205484	0.572377	0.347608	1	0.546845	0.233993	0.479317	0.19804	0.28287	0	0.469763	0.995613	0.229188	0.768746	0.200754	0.468131	0.276592	0.424604	0.207478
GSM617305	0.0733754	0.87965	0.423589	0.618697	0.646827	0.458961	0.219539	0.267929	0.206532	0.371761	0.570593	0.514666	0.593821	0.502132	0.155783	0.956787	1	0.520564	0.596748	0.749421	0	0.484749	0.403234	0.538498	0.726141	0.535443	0.630514	0.406423
GSM617307	0.471135	0.529367	0.245009	1	0.5866	0.804312	0.486557	0.768456	0.38867	0	0.905963	0.640355	0.585101	0.329373	0.167307	0.306036	0.664066	0.400644	0.798826	0.681409	0.30195	0.795706	0.526603	0.443965	0.412024	0.50441	0.532297	0.909378
GSM617308	0.239116	0.32671	0.790301	0.387115	0.588767	0.193083	0.499381	0	0.320803	0.310054	0.261708	0.715824	0.388679	0.767368	0.274401	0.37599	0.808387	0.557449	0.0507934	0.645464	1	0.352988	0.426412	0.830527	0.564233	0.235391	0.276039	0.760868
GSM617310	0.59369	0.696728	0.789654	0.353684	0.475986	0.852977	0.670535	0.288383	0.606114	0.515169	0.727428	0.805013	0.443162	0.866222	0.11912	0.788062	0.460117	1	0.341061	0.788491	0.779834	0.366366	0.52252	0	0.716208	0.830653	0.997605	0.501351
GSM617311	0.167974	0.792808	0.337368	0.498709	0.647908	0.288823	0.439088	0.55544	0.530549	1	0.580379	0.782018	0.36233	0.460931	0.753999	0.378516	0.501814	0.56185	0.440145	0.242345	0.365652	0.447396	0.390047	0.377129	0.735254	0	0.151659	0.812056
GSM617315	0.409973	0.110332	0.614907	0.342833	0	0.678243	0.601775	0.419667	0.710201	1	0.252768	0.154579	0.0557367	0.255096	0.714738	0.450029	0.288817	0.388428	0.40698	0.375642	0.0799321	0.347626	0.141744	0.850132	0.428817	0.846834	0.524631	0.524306
GSM617316	0.888066	0.193973	0.670947	0.105587	0.35893	0.24456	0.82137	0.373138	0.658537	0.931702	0.318102	0.711807	0	0.699115	0.490513	0.523631	0.783496	0.839307	1	0.472287	0.415787	0.738603	0.403592	0.300275	0.665546	0.582262	0.619727	0.778048
GSM617318	0.851456	0.724996	0.84684	0.29994	0.750105	0.581939	0.794944	0.216236	0.869411	0.813042	0.495925	0.528929	0.550651	0.755127	0.521774	0.678235	0.768588	0.827153	0.431696	0.925199	0.642375	0.772174	0.784425	0	0.722942	0.668002	1	0.706626
GSM617319	0.510417	0.847417	0.567729	0.382631	0.894481	0.229175	0.588217	0.459156	0.784152	0.532997	0.502851	0.921812	0.265524	0.765336	0.7394	0	0.691283	0.78334	0.483351	0.35997	0.829422	0.310238	0.394536	0.729528	0.738854	0.432215	0.453838	1
GSM617320	0.687157	0.622291	0.702937	0.0633436	0.58051	0.221733	0.838944	0.22718	0.91882	0	0.490088	0.280245	0.372901	0.811901	0.817376	1	0.527658	0.894892	0.626332	0.919971	0.604256	0.460106	0.43929	0.454627	0.878562	0.988064	0.821144	0.731676
GSM617321	0.526318	0.968758	0.711832	0.527215	0.799828	0.961232	0.727027	0.249992	0.813137	0.537751	0.902107	0.954418	0.49756	1	0.388545	0.58412	0.736224	0.799635	0.615669	0.620727	0.705793	0.430152	0.519016	0	0.887921	0.385087	0.749184	0.513629
GSM617323	0.584477	0.49857	0.686315	0	0.529069	0.43964	0.74229	0.580286	0.792331	0.609664	0.322796	0.616042	0.340045	0.589118	0.824092	0.721413	0.432019	0.510061	0.540518	0.7175	0.581905	0.565991	0.516121	0.376542	0.655836	1	0.842419	0.632515
GSM617324	0.531479	0.45912	0.545159	0.780669	1	0.78451	0.767154	0.151112	0.717703	0	0.704834	0.623829	0.795839	0.690932	0.0332637	0.586147	0.343705	0.66148	0.433691	0.909869	0.482883	0.816907	0.718192	0.561424	0.725683	0.206518	0.735642	0.863549
GSM617326	0.780133	0.246064	0.478475	0.599648	0.548803	0.318278	0.307977	0	0.301014	0.311899	0.457725	0.660526	0.68948	0.532673	0.232565	0.414371	0.492033	0.491172	0.478799	0.7929	0.750267	0.489723	0.715156	1	0.605087	0.313952	0.447798	0.21649
GSM617327	0.508344	0.0461385	0.604404	0.0823198	0.506069	0.407996	0.465019	0.122356	0.356251	0.933874	0.195043	0.0227656	0.367613	0.10529	0.291577	0.516835	0.681059	0.766479	1	0.1886	0.321595	0	0.510625	0.295819	0.514976	0.693691	0.72412	0.302632
GSM617328	0.794592	0.745396	0.726696	0.107172	0.230344	0.839216	0.716881	0.846508	0.719312	1	0.760962	0.659343	0.492186	0.575482	0.697341	0.440498	0.352122	0.912808	0.962709	0.310865	0.850207	0.390305	0.297738	0	0.691255	0.608431	0.728058	0.34457
GSM617329	0.517478	0.172247	0.579716	0.561507	0.690963	0.410113	0.661666	0.284748	0.409877	0.00605212	0.680598	0.434761	0.392447	0.611449	0.0344255	0.219912	0.120805	0.464443	0.193959	0.576115	0.34535	1	0.867354	0	0.516342	0.534024	0.468759	0.530737
GSM617330	0.677659	0.764144	0.72481	0	0.342428	0.307599	0.554534	0.403271	0.819385	0.662057	0.197535	0.689162	0.279584	0.375582	0.820767	0.664422	0.860331	0.675191	1	0.483546	0.699132	0.540818	0.389186	0.183552	0.623417	0.651503	0.448702	0.504061
GSM617331	0.448613	0.322325	0.399949	0.258402	0.0716128	0.255033	0.713645	0.489859	0.666099	0	0.650593	0.662604	0.268587	0.738153	0.304047	0.762839	0.625229	0.805717	1	0.561315	0.526019	0.364611	0.185591	0.0250019	0.638088	0.720159	0.532948	0.60484
GSM617333	0.420045	0.116244	0.481802	0.115121	0.201041	0.472599	0.294347	0.34636	0.726812	0.504922	0.432736	0.403681	0.139807	0.400305	0.901967	0.857034	0.78694	0.418061	1	0.391379	0	0.535329	0.0614373	0.524978	0.538569	0.795429	0.804336	0.0812295
GSM617335	0.748394	0.624819	0.522676	0.810311	0.692384	0.753798	0.442263	0.648864	0.47052	0.443249	0.346763	0.566144	0.826699	0.597192	0	0.410982	0.872267	0.671161	0.49053	0.620017	0.908485	0.606038	0.900226	1	0.662984	0.476839	0.867577	0.688962
GSM617336	0.102116	0.66905	0.439021	0.632918	0.574141	0.810718	0.316067	0.378012	0.61917	0.169576	0.555515	0.690516	0.786297	0.74582	0.068178	0.856875	0.497668	1	0.634633	0.832384	0.325952	0	0.365874	0.143288	0.751932	0.263889	0.332886	0.26194
GSM617337	1	0.345758	0.928755	0.769583	0.593265	0.511875	0.71867	0.374854	0.570245	0.251696	0.430703	0.564977	0.89528	0.670782	0	0.488895	0.568339	0.627688	0.279649	0.825918	0.879575	0.824166	0.863407	0.486599	0.686982	0.539665	0.548913	0.573954
GSM617338	0.774244	0.650864	0.426023	0.754617	0.396895	0.355375	0.56961	0.462733	0.548568	0	0.516395	0.528114	0.432324	0.553563	0.398765	0.0588256	0.476319	0.602474	0.407375	0.469324	0.677853	0.565591	0.692653	0.450348	0.606392	0.885527	0.326012	1
GSM617339	0.710069	0.30214	0.846949	0.0931206	0.332523	0.398768	0.720488	0.684633	0.675424	0.304246	0.268427	0.533115	0.494803	0.615483	0.144077	0	0.529014	1	0.840089	0.655139	0.572429	0.366917	0.297646	0.64058	0.533606	0.820631	0.490581	0.938897
GSM617343	0.27212	1	0.45552	0.681589	0.448547	0	0.502749	0.290642	0.576271	0.639274	0.734671	0.805571	0.716906	0.486804	0.421141	0.499161	0.146922	0.875057	0.911603	0.417849	0.786835	0.445101	0.612596	0.827246	0.87928	0.219452	0.295405	0.914962
GSM617346	1	0.142569	0.147704	0.950698	0.346748	0.192039	0.658991	0.526251	0.464175	0.0121427	0.0647102	0.160626	0.488252	0.0407052	0.619696	0.220735	0.149463	0.721631	0.268808	0.140512	0.470981	0.823541	0.84415	0	0.400649	0.377836	0.390614	0.276034
GSM617350	0.748427	0.468619	0.390203	0.795947	0.796488	0.509705	0.637898	0	0.670481	0.513456	0.468804	0.371873	0.976355	0.635942	0.388524	0.747892	0.402554	0.732171	0.633945	0.706535	0.812948	0.880165	0.76959	1	0.481566	0.60899	0.849872	0.784987
GSM617352	0.823478	0.538516	0.594833	0.814083	0.695567	0.589717	0.607141	0.123045	0.453057	0.639406	0.620408	0.570405	1	0.587293	0	0.648614	0.46521	0.469876	0.22116	0.738135	0.78921	0.717	0.835425	0.727962	0.566595	0.482247	0.906306	0.545127
GSM617353	0.632492	0.35755	0.621926	0.528262	0.754706	0.590662	0.701689	0.348751	0.737166	0.447923	1	0.490189	0.247527	0.576613	0.715779	0.703432	0.756533	0.486632	0.397393	0.615246	0.47633	0.61748	0.617614	0	0.567137	0.368526	0.497292	0.761889
GSM617355	0.695224	0.451894	0.764676	0.204159	0.335129	0.658839	0.712361	0.590492	0.929864	0.254333	0.624759	0.69335	0.476169	0.71285	0.41133	0.512707	0.749674	0.828495	1	0.592312	0.916102	0.544606	0.51698	0	0.724822	0.618426	0.745867	0.28854
GSM617356	0.46628	0.395313	0.300038	0.170584	0.953411	0.00260596	0.821343	0.37566	0.293723	0.1054	0.466001	0.315877	0	0.52483	0.426566	1	0.0351739	0.363277	0.436318	0.24824	0.634716	0.333047	0.790082	0.302112	0.643615	0.56248	0.447077	0.567495
GSM617358	0.555199	0.565613	0.599553	0	0.414768	0.554728	0.463357	0.408925	0.50244	0.348954	0.26289	0.544414	0.297154	0.516478	0.627598	0.537117	0.455376	0.600167	0.411573	0.72071	0.813156	0.278143	0.386645	0.642452	0.574269	1	0.629878	0.542089
GSM617360	0.361867	0.670286	0.338097	0.521923	0.615397	0.526718	0.424546	0.643968	0.469491	0.276276	0.817434	0.500794	0.518908	0.543194	0.272195	0.529397	0.411724	0.419665	0.358176	0.505371	0.647404	0.416806	0.423829	0.748307	0.477708	0	1	0.647697
GSM617361	0.614607	0.506818	0.759344	0	0.527406	0.490659	0.66682	0.816114	0.597422	0.339187	0.437734	0.73048	0.534781	0.553976	0.604711	0.311773	0.597518	0.558419	0.349328	0.699825	1	0.53503	0.605865	0.472163	0.566107	0.577744	0.581309	0.507325
GSM617362	0.563666	0.768587	0.563809	0.662246	0.821842	0.798402	0.537854	0.665911	0.449538	0.565056	0.641042	0.967966	0.546376	0.909005	0	0.92394	0.800282	0.934071	0.777494	1	0.896126	0.572778	0.666778	0.956266	0.978003	0.861798	0.877291	0.682786
GSM617363	0.513942	0.838888	0.64329	0.749896	0.664841	0.653515	0.69198	0.0208495	0.444248	0.425297	0.716572	0.527496	1	0.864698	0.259483	0.531274	0.595668	0.514116	0	0.90632	0.991075	0.583725	0.614083	0.580282	0.689566	0.603269	0.742624	0.372385
GSM617364	1	0.446484	0.929058	0.728266	0.689683	0.706634	0.562351	0.50569	0.694573	0.762005	0.32481	0.681651	0.623804	0.427574	0	0.67211	0.477812	0.463663	0.383554	0.514285	0.631758	0.902481	0.792356	0.662848	0.607732	0.472056	0.537632	0.632141
GSM617365	0.631563	0.91423	0.822328	0.690488	0.233947	0.627233	0.502602	0.606815	0.225129	0	0.479356	1	0.713619	0.682628	0.522921	0.770215	0.64517	0.953161	0.371066	0.634601	0.929184	0.427306	0.58712	0.418977	0.776706	0.452478	0.351101	0.182031
GSM617366	0.851365	0.347179	0.836306	0.605735	0.720203	0.58718	0.783668	0.321341	0.619347	0.266186	0.693178	0.428632	0.526567	0.531485	0.186266	0.414525	0.297137	0.53351	0.254887	0.664686	0.550773	0.943601	1	0	0.672863	0.486955	0.634537	0.474455
GSM617367	0.908328	0.257863	0.791044	0.960396	0.841201	0.047869	0.91146	0	0.961582	0.79955	0.960588	0.275515	0.494319	0.814069	0.622538	0.51338	0.353959	0.683128	0.41903	0.536934	0.288215	0.799881	0.739395	0.674015	0.799974	1	0.686362	0.723663
GSM617368	0.765984	0.408383	0.541103	0.755533	0.834004	0.230231	0.54601	0.796598	0.510195	0.525563	0.531534	0.505347	0.555617	0.45246	0	0.310626	0.0504692	0.73194	0.249884	0.69624	0.391253	1	0.841273	0.883044	0.662129	0.508873	0.839739	0.725528
GSM617369	0.930643	0.405317	0.714752	0.64133	0.733077	0.333213	0.874042	0.553113	0.579859	0.745366	0.873943	0.452435	0.42278	0.561802	0.786951	0.54632	0.256217	0.64954	0.159867	0.689276	0.118956	1	0.823982	0	0.692587	0.311516	0.666476	0.987623
GSM617370	0.657258	0.768823	1	0.0322295	0.479941	0.378436	0.712217	0.48532	0.300108	0.515965	0.58666	0.447091	0.840094	0.520238	0.923719	0.501312	0.379638	0.34806	0	0.722881	0.894266	0.491396	0.357582	0.540339	0.702722	0.57213	0.172275	0.735429
GSM617371	0.856147	0.775248	0.892602	0.381139	0.385403	0.718262	0.764366	0.917473	0.916637	0.276577	0.558408	0.690277	0.435766	0.613963	0.680013	0.711079	0.176722	0.457838	0.943185	0.198823	0.542328	1	0.428273	0	0.868647	0.570708	0.77999	0.420698
GSM617372	0.648626	0.731864	0.305673	0.381434	0.199685	0.0401252	0.606335	0.271434	0.145213	0	0.671749	0.641846	0.750359	0.479481	0.717288	0.376195	0.346408	0.509045	0.128311	0.591331	0.865412	0.646559	0.426795	0.808419	0.426347	0.75221	0.5724	1
GSM617373	0.64908	1	0.315221	0.977329	0.650974	0.287599	0.157633	0.370224	0.0995481	0.217439	0.534003	0.699654	0.413554	0.460328	0	0.765509	0.55199	0.635543	0.537867	0.785729	0.401168	0.75362	0.770809	0.284177	0.719439	0.0839625	0.530303	0.642032
GSM617374	0.603633	0.421662	0.644434	0.177573	0.543171	0.414566	0.796994	0	1	0.281229	0.786086	0.822577	0.0837911	0.577782	0.637604	0.794595	0.52332	0.576235	0.321073	0.40639	0.436427	0.40998	0.282076	0.362819	0.639974	0.593646	0.452243	0.326815
GSM617375	0.483247	0.753545	0.272548	0.366606	0.693235	0.60084	0.351371	0.0990059	0.568584	0.461807	0.773681	0.505895	0.403297	0.539893	0.459294	0.233924	0.485027	0.581563	0.549008	0.386779	0.450177	0.520619	0.38696	0.279889	0.532931	0	1	0.239006
GSM617377	0.564488	0.779018	0.612607	0.762356	0.791496	0.532353	0.507622	0.339078	0.549687	0.613578	0.605776	0.672363	0.778902	0.714455	0	0.611028	0.683918	0.681618	0.648342	0.950324	1	0.89503	0.794974	0.733253	0.715328	0.520618	0.649888	0.81679
GSM617378	0.51071	0.329099	0.32587	0.781269	0.948503	0.57095	0.338138	0.268312	0.697166	0.318741	0.761715	0.489025	0.934497	0.519186	0.308339	0.11367	0	0.472936	0.358141	0.80326	0.505427	0.740561	0.549634	1	0.414762	0.645307	0.818708	0.838374
GSM617380	0.586819	0.564189	0.522561	0.747131	0.91268	0.478436	0.746943	0.31608	0.482897	0	0.822575	0.416718	0.873444	0.756551	0.168485	0.569848	0.41304	0.663646	0.559993	0.923886	0.54902	0.688068	0.561181	0.845151	0.621968	0.618474	1	0.667056
GSM617381	0.536017	0.780569	0.527867	0.308446	0.743778	0.318358	0.815244	0.591919	0.665401	0.635318	0.967863	0.703057	0.445375	0.78005	0.539669	0.452304	0.530815	1	0.552826	0.690899	0.580627	0.608596	0.574908	0	0.752346	0.433518	0.642446	0.365581
GSM617382	0.876818	1	0.876597	0.362448	0.579072	0.456212	0.779345	0.357768	0.634704	0.599644	0.642775	0.551287	0.766857	0.814077	0.758257	0.513045	0.75238	0.515713	0.239158	0.851719	0.876536	0.459652	0.653331	0	0.835014	0.932603	0.816371	0.720433
GSM617385	0.460341	0.870609	0.521623	0.370424	0.172535	0.334201	0.451763	0.873325	0	0.402347	0.467804	0.678142	0.433565	0.510446	0.495529	0.108245	0.510217	0.497359	0.257618	0.772631	1	0.470601	0.403521	0.873944	0.420662	0.766097	0.481896	0.593556
GSM617386	0.799154	0.702522	0.876768	1	0.787571	0.536593	0.525233	0.530095	0.835892	0.379071	0.585369	0.637693	0.890647	0.448886	0.125691	0.372197	0.738481	0.902567	0.907257	0.727616	0.236781	0.642993	0.586139	0	0.807227	0.911727	0.532338	0.150068
GSM617391	0.670411	0.408461	0.704735	0.317853	0.337245	0.120704	0.842218	0.644507	0.954848	0.746281	0.554581	0.641773	0.321535	0.54631	1	0.716627	0.497163	0.405303	0.813655	0.369659	0.745726	0.980714	0.741573	0	0.391781	0.638298	0.679681	0.590579
GSM617392	0.763938	0.742437	0.482142	0.728949	0.842595	0.622985	0.412577	0.508713	0.642397	0.559439	0.27362	0.317099	0.549766	0.391567	0.0096725	0.100578	1	0.381455	0.339611	0.51337	0.0684055	0.955426	0.898214	0	0.466235	0.360259	0.679685	0.254827
GSM617393	0.557733	0.678588	0.55704	0.859825	0.740609	1	0.825199	0.225135	0.314032	0.541049	0.5266	0.546415	0.927675	0.867755	0	0.515122	0.298422	0.607706	0.261221	0.718992	0.617206	0.852809	0.802858	0.798039	0.684236	0.441105	0.744896	0.679307
GSM617394	0.607998	0.371414	0.484173	0.66452	0.716071	0.642663	0.658515	0.193049	0.713906	0.408416	0.525595	0.49143	0.64323	0.540232	0.0326153	0.598237	0.142579	0.548683	0.597153	0.525348	0.274002	1	0.938411	0	0.492517	0.632991	0.561493	0.468824
GSM617395	0.749334	0.357591	0.534979	0.843176	0.75024	0.788845	0.618038	0.349517	0.49811	0.470653	0.287911	0.404679	1	0.597496	0	0.796499	0.609885	0.445376	0.355793	0.685611	0.552363	0.959065	0.883667	0.772339	0.524516	0.542348	0.623458	0.476484
GSM617396	0.887969	0.490087	0.75972	0.812326	0.837565	0.518437	0.801841	0.493431	0.75634	0.567899	0.632978	0.799753	0.865099	0.721807	0	0.600308	0.437632	0.783426	0.56408	0.786712	0.572464	0.94878	1	0.307782	0.775238	0.559558	0.722013	0.676989
GSM617398	0	8.21801e-05	0.568408	0.379024	0.398889	0.207568	0.623241	0.318409	0.490868	0.588153	0.528002	0.45983	0.215185	0.18388	0.145704	0.811856	0.65607	0.410562	0.570816	0.43204	0.191571	0.242178	0.0652222	0.72742	0.393276	1	0.508529	0.582297
GSM617400	0	0.702562	0.145062	0.609939	0.437414	0.246366	0.43078	1	0.360809	0.503433	0.530224	0.795036	0.226185	0.686695	0.451434	0.276743	0.861038	0.557518	0.675363	0.501754	0.255892	0.361219	0.229738	0.335921	0.557859	0.203801	0.494698	0.798627
GSM617401	0.565359	0.766192	0.827701	0.412173	0.832068	0.778867	0.913435	0.781339	0.493907	0.651056	1	0.941473	0.47547	0.940192	0.110983	0.749273	0.705322	0.930623	0	0.931853	0.517587	0.354319	0.784671	0.137317	0.834957	0.777789	0.865745	0.127303
GSM617402	0.564237	0.545898	0.354087	0.670297	0.650845	0.45606	0.484217	0.279218	0.293269	0.340219	0.47263	0.336315	0.617102	0.271438	0	0.306053	0.471114	0.450325	0.436422	0.563384	0.542092	0.428269	0.540093	1	0.3017	0.228174	0.371807	0.562388
GSM617403	0.603494	0.575675	0.503454	0.57253	0.652421	0.650384	0.54002	0.370847	0.578801	0.376754	0.378232	0.629752	0.606425	0.511223	0	0.539802	0.587152	0.572553	0.523278	0.615219	0.670309	0.62381	0.646346	1	0.560086	0.453435	0.626714	0.321184
GSM617404	0.722025	1	0.31073	0.985269	0.714219	0.752811	0.505992	0.331508	0.20789	0.395629	0.806083	0.730176	0.535421	0.977208	0.105343	0.370319	0.768459	0.535587	0	0.857065	0.565357	0.436236	0.591742	0.0192731	0.768726	0.177998	0.327689	0.447628
GSM617405	0.362971	0.650924	0.339524	0.619064	0.593854	0.593861	0.365228	0.239204	0.478588	0.831474	0.424023	0.450355	0.784785	0.493338	0	0.419855	1	0.558018	0.544192	0.454624	0.560942	0.219267	0.590874	0.622298	0.446353	0.552457	0.817846	0.445493
GSM617406	0.17644	0.501994	0.497784	0.230506	0.749528	0.299258	0.516402	0.319269	0.850944	0.749545	0.772296	0.836296	0	0.468372	1	0.836626	0.698448	0.655773	0.516413	0.572913	0.341692	0.310448	0.400182	0.0692689	0.674002	0.651385	0.35664	0.757653
GSM617407	0.436595	0.914163	0.524477	0.658304	0.845611	0.70639	0.47036	0.269373	0.448915	0.969788	0.61657	0.627253	0.446862	0.7685	0.11125	0.586129	1	0.713607	0.753109	0.631304	0.273382	0.678819	0.767191	0	0.764342	0.464299	0.407555	0.16228
GSM617408	0.716318	0.444931	0.729133	0.654021	0.743802	0.485988	0.812837	0.65478	0.554908	0.624789	0.535055	0.53331	0.538925	0.556837	0	0.529095	0.540196	0.505478	0.211566	0.588783	0.557461	1	0.925515	0.642865	0.580428	0.549201	0.378202	0.884055
GSM617409	0.617722	0.364367	0.565991	0.372695	0.652794	0.536457	0.718352	0.317771	0.472122	0.61288	0.620257	0.459036	0.645767	0.781989	0.821417	0.437867	1	0.412028	0	0.637259	0.780353	0.513248	0.49921	0.831293	0.469132	0.865027	0.967649	0.769778
GSM617412	0.615761	0.800517	0.552641	1	0.702873	0.496008	0.602739	0.639003	0.432088	0.329266	0.721878	0.450861	0.485692	0.581497	0.292768	0.481215	0	0.427879	0.630506	0.710101	0.379721	0.833836	0.754206	0.586551	0.61725	0.576094	0.634926	0.767331
GSM617414	0.0506878	0.606833	0.372612	0.313484	0.281502	0.557703	0.4185	0.8519	0.00390495	0	0.461011	0.7908	0.678136	0.541108	0.325021	0.912371	0.144215	0.439442	0.396194	0.889762	0.781596	0.259362	0.460237	0.754211	0.373625	0.293441	0.503229	1
GSM617415	0.547549	0.489223	0.542115	0.643382	0.637656	0.599011	0.707935	0.556182	0.439297	0.691315	1	0.241227	0.450646	0.669184	0.224389	0.611579	0.335306	0.474219	0	0.688868	0.299077	0.612867	0.648991	0.0846948	0.536814	0.629476	0.737251	0.392457
GSM617416	0.614069	0.777081	0.266637	0.216351	0.0793453	0.0115822	0.627906	0.713587	0	0.0846984	0.319372	0.454203	0.270515	0.497345	0.821627	0.969253	0.544016	0.520786	0.623661	0.607121	0.590897	0.780758	0.353983	0.331839	0.389557	0.119607	0.445338	1
GSM617417	0.682649	0.398138	0.739447	0.701444	0.862063	0.685588	0.922555	0.31987	0.906409	0.67701	0.978817	0.780803	0.88103	0.783242	0.314012	1	0.664431	0.947427	0.45963	0.74319	0.790901	0.985057	0.918496	0	0.666937	0.72064	0.920781	0.536807
GSM617419	0.494819	0.44909	0.531105	0.560452	0.411287	0.24713	0.475536	0	0.349642	0.651614	0.486148	0.747178	0.465249	0.573349	0.470775	0.36423	0.846759	0.40229	0.185696	0.677386	0.719298	0.302981	0.434817	1	0.490077	0.36586	0.519899	0.499209
GSM617420	0.119741	1	0.388264	0.145363	0.430653	0.359164	0.431812	0.474149	0.552046	0.631001	0.719069	0.831664	0.757886	0.877648	0.863705	0.638883	0.799938	0.641932	0.00610572	0.724436	0.775889	0.0421411	0.259881	0	0.617361	0.292109	0.393061	0.821888
GSM617421	0.556627	0.411984	0.823443	0.17602	0.637335	1	0.826081	0.0649804	0.604775	0.303288	0.897583	0.573439	0.541382	0.824712	0.0843589	0.692689	0.243443	0.736537	0	0.715355	0.464484	0.597996	0.718698	0.241277	0.793258	0.60548	0.803485	0.0685064
GSM617422	0.721992	0.43027	0.678611	0.370011	0.807908	0.43702	1	0.784495	0.826018	0.41928	0.274885	0.553702	0.262421	0.546159	0.731744	0.612673	0.581465	0.600151	0.713432	0.461774	0.622411	0.599139	0.633596	0	0.648563	0.292142	0.47366	0.784241
GSM617424	0.851103	0.600043	0.159536	0.906423	0.586553	0.654403	0.420072	0.185097	0.0522057	0.7055	0.417855	0.480995	0.409783	0.659363	0.25993	0.512754	0	0.487863	0.280508	0.780334	0.331221	0.687542	0.640507	1	0.610814	0.200392	0.398376	0.534152
GSM617425	0.762538	0.429904	0.801607	0.114232	0.401009	0.50637	0.839394	0.504909	0.689704	1	0.620009	0.486298	0	0.369592	0.421009	0.61592	0.370756	0.435657	0.531709	0.279834	0.354848	0.651306	0.539648	0.106369	0.614898	0.879625	0.604338	0.567137
GSM617430	0.534037	0.728363	0.389884	0.729855	1	0.197347	0.538698	0.40317	0.796444	0.800612	0.725219	0.638456	0	0.555217	0.788584	0.994278	0.492763	0.868518	0.635762	0.606055	0.234832	0.413944	0.472274	0.706252	0.629589	0.885466	0.555234	0.923566
GSM617431	0.435664	0.559185	0.711221	0.897604	0.640925	0.40854	0.555769	0.923333	0.612291	0.405615	0.95271	0.567226	0.365797	0.637287	1	0.782783	0.985324	0.58584	0.182297	0.770058	0.218608	0.558484	0.45935	0	0.53115	0.795229	0.68089	0.759695
GSM617432	0.6745	0.200827	0.677596	0.218243	0.514483	0.172017	1	0.285956	0.60456	0.819703	0.756328	0.23249	0.360535	0.413093	0.964517	0.582143	0.271062	0.545745	0.345168	0.289829	0	0.779978	0.818018	0.145269	0.426562	0.296469	0.579418	0.674165
GSM617434	0.341544	0.528763	0.136633	0.568376	0.721518	0.266683	0.332549	0.771625	0.667535	0.56399	0.651458	0.19617	0	0.258401	1	0.923902	0.265104	0.598769	0.618668	0.361644	0.0690998	0.455234	0.340676	0.579922	0.232588	0.623117	0.31583	0.493579
GSM617435	0.408419	0.769162	0.824122	0.511393	0.618168	0.522917	0.602646	0.46901	0.52906	0.258364	0.66666	0.646941	0.380241	0.767546	0.586123	0.5878	0.511851	0.825032	0.947331	0.67818	0.571368	0.605841	0.692652	0.039124	0.780084	1	0.705647	0
GSM617442	1	0	0.864734	0.772566	0.607987	0.580119	0.653007	0.692687	0.477981	0.422048	0.605319	0.422866	0.92071	0.481426	0.410675	0.202755	0.519506	0.215989	0.0295426	0.620149	0.705608	0.613317	0.573495	0.690754	0.35872	0.968676	0.704471	0.428523
GSM617443	0	0.493238	0.229022	0.611688	0.706512	1	0.527535	0.24318	0.206948	0.204573	0.642263	0.621892	0.48669	0.802553	0.17493	0.686132	0.800646	0.455445	0.101487	0.621963	0.446425	0.175361	0.296752	0.674336	0.631596	0.306227	0.476598	0.428122
GSM617445	0.458473	0.591128	0.696955	0	0.450636	0.668688	0.794951	0.412073	1	0.695768	0.715916	0.583272	0.205146	0.722512	0.834287	0.562136	0.753982	0.601705	0.50839	0.49528	0.392517	0.339145	0.348727	0.485424	0.440293	0.598285	0.64113	0.823643
GSM617446	0.67207	0	0.517599	0.457084	0.743659	0.742935	0.642033	0.388005	0.924066	0.543406	0.349896	0.713763	0.526126	0.521284	0.162033	0.624803	0.827247	0.525758	1	0.482302	0.572411	0.905278	0.679201	0.292335	0.646512	0.319764	0.601112	0.595156
GSM617448	0.196657	0.509357	0.386827	0.654095	0.462274	0.509554	0.400606	0.0841388	0	0.82398	0.373982	0.768275	0.545453	0.29278	0.419312	0.648141	1	0.523611	0.951993	0.756665	0.0381203	0.725598	0.668439	0.270082	0.877489	0.257528	0.330828	0.790784
GSM617449	0.884573	0.743619	0.814928	0.974808	1	0.701867	0.881112	0.833805	0.751765	0	0.886087	0.617192	0.796821	0.620455	0.406673	0.487101	0.584156	0.55519	0.126337	0.488347	0.0877021	0.705798	0.732431	0.166138	0.600655	0.313028	0.478261	0.0737683
GSM617450	0.661228	0.274556	0.691428	0.590495	1	0.341365	0.665381	0	0.526931	0.166845	0.632237	0.922582	0.0138183	0.417109	0.345422	0.537526	0.349429	0.371488	0.883901	0.668293	0.540796	0.45935	0.250076	0.316988	0.853552	0.548947	0.587904	0.301877
GSM617451	0.543919	0.622567	0.410082	0.798389	0.598074	0.775404	0.414117	0	0.559857	0.233577	1	0.412239	0.447433	0.669328	0.128466	0.677321	0.0392876	0.571116	0.440844	0.882083	0.442013	0.60922	0.589835	0.494547	0.312689	0.0792273	0.809591	0.703419
GSM617452	0.328496	0.532505	0.619905	0	0.152015	0.884578	0.572234	0.533105	0.966166	0.465304	0.400391	0.512873	0.730853	0.421385	1	0.576859	0.54583	0.761841	0.911947	0.463129	0.975762	0.467574	0.723353	0.671694	0.510048	0.614206	0.525166	0.464926
GSM617453	0.555592	0.0402441	0.487388	0.623485	0.433558	0.439532	0.48394	0.0488092	0.65069	0.168298	0.0391418	0.300997	0.647981	0.170016	0.138137	0.501497	0.484264	0.21771	0.0389904	0.434053	0.212578	0.809699	1	0.0152304	0.190165	0.504637	0.25945	0
GSM617454	0	1	0.269297	0.61644	0.473692	0.578746	0.146017	0.3888	0.221289	0.290141	0.305168	0.641275	0.81308	0.630442	0.224756	0.863707	0.865995	0.32869	0.362718	0.793344	0.560474	0.224231	0.168443	0.161107	0.431859	0.346347	0.67665	0.340984
GSM617459	0.644883	0.523631	0.847799	0	0.690573	0.726145	0.806928	0.587897	0.760718	0.395403	0.402375	0.645723	0.156282	0.819192	0.553084	0.3956	0.80152	0.864777	0.757631	0.52004	0.785683	0.52324	0.605067	0.154597	0.631386	0.611524	0.649526	1
GSM617460	0.130408	0.546129	0.152911	0.461796	0.330878	0.665026	0.247708	0.206154	0.0690567	0.181686	0.225191	1	0.561645	0.653371	0.417537	0.512355	0.469188	0.537134	0.806988	0.33333	0.34964	0.146785	0.159136	0.221774	0.689757	0.0150345	0	0.380366
GSM617461	0.401535	0.570161	0.621738	0	0.558781	0.28975	0.701317	0.387693	0.853306	0.798654	0.43804	0.416361	0.450341	0.530445	0.890266	0.443028	0.491269	0.543987	0.714052	0.473665	0.516344	0.454892	0.401253	0.986294	0.497701	0.984844	0.662824	1
GSM617463	0.502031	0.626604	0.498655	1	0.729225	0.739867	0.153089	0.695399	0.296196	0.626464	0.580033	0.609489	0.775266	0.641912	0.626356	0.144962	0.960313	0.500912	0.291925	0.498089	0	0.252194	0.359504	0.748634	0.334281	0.808506	0.672334	0.174283
GSM617464	0.24704	0.777137	0.101912	0.750918	0.473485	0.880633	0.378631	0.508944	0.202878	0.105473	0.582857	0.549463	0.552919	0.647719	0	0.327708	0.128959	0.426526	0.256623	0.463233	0.284125	0.3236	0.315512	1	0.302901	0.0650625	0.472835	0.610589
GSM617465	0.404566	0.542662	0.415832	0.78716	0.820077	0.708842	0.174524	0	0.322618	0.250758	0.640332	0.781145	0.987327	0.589471	0.280833	0.315696	1	0.629245	0.499278	0.572625	0.489825	0.566832	0.585473	0.613056	0.39997	0.672038	0.692874	0.484869
GSM617467	0.026026	0.596993	0.652477	0.536661	0.357278	0.692763	0.316448	0.466361	0.328935	0.470847	0.429912	0.658537	0.52448	0.589108	0.669105	0.192762	0.482086	0.22151	0	0.694302	0.540533	0.0537947	0.18086	1	0.302709	0.474494	0.269733	0.703107
GSM617468	0.119368	0.687952	0	0.578716	0.45782	0.403618	0.0950902	0.29715	0.232425	0.614255	0.739996	0.794291	0.317802	0.431789	0.473006	0.830505	1	0.472384	0.803161	0.50056	0.540308	0.430902	0.684522	0.589427	0.685049	0.187868	0.497855	0.780569
GSM617470	0.36639	0.850107	0.0120373	0.874926	0.785301	0.536404	0.250018	0.287928	0.587533	1	0.838133	0.326944	0.311697	0.759037	0.602036	0.177349	0.95929	0.425508	0.180995	0.705789	0	0.461668	0.574783	0.793176	0.654925	0.553189	0.515318	0.128353
GSM617476	0.591179	0.867481	0.651122	0.689406	0.799945	0.526974	0.65011	0.231025	0.739141	0.916497	1	0.601685	0	0.608642	0.974207	0.823579	0.482599	0.632009	0.62163	0.695016	0.299991	0.721337	0.636177	0.167109	0.692325	0.416529	0.682321	0.756445
GSM617477	0.475465	1	0.455868	0.683754	0.646896	0.91331	0.559473	0.045752	0.495746	0.401667	0.728681	0.623619	0.781334	0.788772	0.328749	0.716376	0.579662	0.515544	0	0.576679	0.744476	0.241524	0.499844	0.470565	0.695444	0.551628	0.835482	0.449667
GSM617479	0.800584	0.114969	0.681662	0.412697	0.474067	0.497857	0.643091	0	0.667343	0.319003	0.167719	0.260052	0.322003	0.300022	0.391858	0.353178	0.158408	0.29435	0.169249	0.365698	0.399202	1	0.810048	0.221071	0.365513	0.468039	0.28123	0.68944
GSM617481	0.29737	0.108131	0.434531	0.411761	0.763244	0.39892	0.220583	0	0.453523	0.464351	0.0568699	0.769201	0.00615571	0.518137	1	0.45013	0.214501	0.361067	0.528067	0.777002	0.247518	0.489505	0.63456	0.0167677	0.130543	0.0970312	0.81902	0.389216
GSM617482	0.686169	0.594168	0.41962	0.745857	0.449938	0.315422	0.301096	0.485064	0.301759	0.323143	0.563876	0.50621	0.641007	0.542197	0	0.360009	0.573724	0.452638	0.0793906	0.598786	0.729107	0.314778	0.460167	1	0.349261	0.455234	0.324526	0.488991
GSM617484	0.503585	0.658155	0.433811	0.894715	0.411316	0.372385	0.496886	0.634509	0.629079	0.881764	0.887541	0.296073	0.789987	0.493485	0.967718	0.638957	0.793827	0.442744	0.163565	0.252898	0.436658	0.493175	0.301349	0	0.586375	0.56578	0.590013	1
GSM617491	0.603438	0.538128	0.643953	0.659813	0.513473	0.483043	0.546579	0	0.732308	0.553709	0.636429	0.772161	0.669277	0.767963	0.236637	0.519181	0.848228	0.87173	0.793474	0.736555	0.668573	0.587151	0.594101	1	0.666307	0.68706	0.693606	0.904371
GSM617492	0.636707	0.594258	1	0	0.131746	0.869472	0.571217	0.330203	0.146041	0.373627	0.308911	0.641981	0.651785	0.552621	0.61187	0.58697	0.346799	0.457679	0.0133603	0.514036	0.941596	0.426073	0.468462	0.53764	0.684924	0.430016	0.465673	0.124942
GSM617493	0	0.428543	0.452404	0.866224	0.427859	0.989964	0.393327	0.0890452	0.714652	0.134686	0.599086	0.803194	0.62857	0.829879	0.297895	0.571902	1	0.492923	0.00561269	0.758818	0.0168671	0.108948	0.409426	0.0751016	0.594983	0.179016	0.404581	0.0989427
GSM617495	0.310469	0.390985	0.186069	0.77152	1	0.843952	0.480414	0.915136	0.72292	0.388721	0.837907	0.757287	0.508231	0.649665	0.456133	0.862475	0.771468	0.532666	0.172517	0.313057	0	0.487146	0.45627	0.194818	0.305153	0.0790819	0.603412	0.74378
GSM617498	0.247527	0.363895	0.745244	0.0916325	0.216113	0	0.773518	0.428092	0.426674	0.118552	0.550147	0.724896	0.092984	0.748404	0.369944	0.244823	1	0.879278	0.401968	0.401453	0.695461	0.454365	0.240589	0.634953	0.544614	0.375935	0.411139	0.767315
GSM617499	0.735405	0.777547	0.67186	0.576921	0.71766	0.57588	0.711454	0.755342	0.742787	0.616885	0.705443	0.864165	0.223558	0.790309	0.425144	0.527173	0.792328	0.823105	0.462487	0.866805	1	0.76316	0.74683	0	0.801654	0.724053	0.802077	0.92741
GSM617500	0.698205	0.210031	0.56233	0.332615	0.52159	0.586077	0.60556	0.904744	0.628514	0.450452	0.416647	0.34605	0.0477979	0.460362	0.641439	0.758615	0.343406	0.400356	0.559453	0.345451	0.200903	1	0.783226	0	0.358852	0.46448	0.576823	0.613762
GSM617502	0	0.983773	0.354639	0.608353	0.748988	0.639049	0.246942	0.0343347	0.243942	0.508708	0.743937	0.504172	0.436854	0.722411	0.378879	1	0.879772	0.674453	0.657505	0.973488	0.648031	0.310688	0.33634	0.976989	0.772018	0.350726	0.483947	0.651247
GSM617503	0.661627	1	0.734986	0.822815	0.72977	0.813704	0.605591	0.522712	0.65005	0.278144	0.721702	0.849478	0.780882	0.937401	0.210685	0.493771	0.53704	0.819277	0.653106	0.705081	0.708575	0.397445	0.372168	0	0.790006	0.542395	0.509858	0.480692
GSM617504	0.662394	0.359333	0.622912	1	0.669074	0.423506	0.605538	0.31228	0.424909	0.393508	0.627819	0.50551	0.530103	0.598292	0	0.436885	0.248014	0.326796	0.377506	0.685895	0.38954	0.967268	0.892204	0.144161	0.495273	0.380555	0.544402	0.539186
GSM617505	0.507242	0.198624	0.457218	0.38606	0.503486	0.474537	0.80369	0.705174	0.932296	0.0677735	0.358824	0.379312	0.000678016	0.566227	0.316238	0.945645	0.662215	0.640333	0.83002	0.602093	0.0694648	1	0.432572	0.707162	0.497957	0.634574	0.596554	0
GSM617514	0.745866	0.271176	0.721029	0.850743	1	0.451743	0.729254	0.452684	0.605201	0.973776	0.737485	0.660326	0.175531	0.641676	0.531825	0.757777	0.219939	0.529441	0.673595	0.624931	0.0985774	0.903193	0.707088	0	0.578697	0.410602	0.52626	0.887893
GSM617517	0.688868	0.681452	0.499737	0.56737	0.721118	0.691337	0.553142	0	0.298424	0.375419	0.429041	0.66211	0.441648	0.626182	0.051554	0.48357	0.4449	0.432448	0.386255	0.714576	0.692814	0.409123	0.619278	1	0.713546	0.16604	0.419766	0.582723
GSM617518	0.762023	0.655779	0.830549	0	0.30233	0.589997	0.601738	0.568109	0.325009	0.699048	0.462277	0.780584	0.085381	0.691897	0.761334	1	0.536561	0.677239	0.242804	0.752917	0.743657	0.621929	0.560293	0.341546	0.735184	0.304449	0.849193	0.637233
GSM617519	0.539006	0.465047	0.772137	0.676038	0.627485	0.547634	0.639199	0.906402	0.866742	0.658115	0.956389	0.234358	0.58496	0.549111	1	0.568784	0.294454	0.687382	0.506524	0.617507	0.370529	0.58186	0.351197	0	0.678457	0.606116	0.825896	0.42226
GSM617520	0.490895	0.660078	0.597404	0.255868	0.605747	0.11483	0.73906	0.00699068	0.792483	0.543131	0.432654	0.403624	0.347709	0.659378	0.797966	0.860685	0.801887	0.474374	0.579449	0.766145	0.328615	0.642117	0.477546	0	0.395744	0.405178	1	0.505294
GSM617523	0.756797	0.460458	0.799675	0.353802	0.40056	0.611911	0.632132	0.564745	0.598044	0.986635	0.762823	0.834879	0	0.627468	0.929693	0.680433	0.609756	0.69231	0.19084	0.798875	1	0.470283	0.662525	0.379217	0.702844	0.622986	0.439177	0.208581
GSM617524	0	1	0.334073	0.342606	0.484946	0.407515	0.407959	0.559436	0.425192	0.450206	0.306647	0.745044	0.377763	0.478398	0.740079	0.629524	0.353052	0.457362	0.808771	0.34356	0.355632	0.120451	0.470334	0.271616	0.464959	0.183909	0.223548	0.75028
GSM617526	1	0.434452	0.741463	0.447673	0.605284	0.537696	0.862592	0.70885	0.708073	0.89772	0.264945	0.516327	0.487988	0.453881	0.848479	0.54036	0.419221	0.546423	0.764286	0.482278	0.599773	0.841734	0.68693	0	0.501121	0.448919	0.776193	0.925469
GSM617528	0.896551	0.722774	0.751561	0	0.473134	0.692227	0.681335	0.589007	0.530848	0.698152	0.259054	0.732906	0.84276	0.537146	0.839232	0.981116	0.655203	0.686485	1	0.7656	0.671	0.681473	0.647753	0.413506	0.737129	0.798967	0.861208	0.653426
GSM617530	0.840006	0.403829	0.766287	0.605772	0.956067	0.749638	0.891693	0.55716	0.477137	0.072547	0.746631	0.382005	0.752883	0.683208	0.194034	0.694283	0.384697	0.701354	0.440116	0.697421	0.307749	0.975023	0.994161	0	0.786394	0.66799	1	0.301773
GSM617537	0.48312	0.736798	0.709699	0.810569	0.355029	1	0.595471	0.883589	0.278778	0.830279	0.874501	0.226431	0.702719	0.334498	0.895987	0.848062	0.614273	0.696186	0.747709	0.410671	0	0.675651	0.547331	0.462277	0.493318	0.85107	0.697403	0.20087
GSM617538	0.381959	0.190675	0.580073	0.521423	0.509963	0.283571	0.228128	1	0.382691	0.575476	0.499134	0.15733	0.323174	0.229231	0.577696	0.267756	0.610414	0.448486	0.607732	0.520174	0.132132	0.398687	0.375398	0.373789	0.355102	0.822767	0.56386	0
GSM617539	0.734494	0.506826	0.806461	0.541648	0.654157	0.8491	0.609979	1	0.683551	0.378715	0.786338	0.35108	0.0872984	0.546852	0.746953	0.457435	0.393152	0.443975	0.726849	0.574156	0.0337092	0.852882	0.702475	0.0413426	0.54575	0.542621	0.692066	0
GSM617543	0.646932	0.463511	0.822711	0.820824	0.986715	0.579609	0.694681	0.655712	0.443928	0.682232	0.778451	0.485512	0.456673	0.439231	0.650206	0.497094	0.0790019	0.446502	0.675679	0.600018	0.0150559	1	0.948194	0	0.594441	0.741792	0.640387	0.372313
GSM617544	0.624392	0.726855	0.614726	0.537057	0.498516	0.577906	0.584613	0.684321	0.392592	0	0.717707	0.627756	0.173678	0.614393	0.925866	0.562781	0.587263	0.642603	0.873865	0.706782	0.336131	0.763031	0.563429	0.299453	0.714027	1	0.616235	0.66107
GSM617545	0.685957	0.556964	0.365586	1	0.799299	0.614044	0.610416	0.563685	0.21132	0.393811	0.713068	0.634897	0.797523	0.53594	0.390364	0.619438	0	0.535417	0.520631	0.792293	0.510177	0.756584	0.611987	0.627859	0.633202	0.666096	0.72642	0.33762
GSM617547	0.620647	0.543869	0.766975	0.773877	0.390684	0.720419	0.303242	0.256377	0.244594	0.791671	0.54126	0.436657	0.3819	0.381841	0.721949	0.845956	0.675041	0.536087	0.723194	0.631418	0	0.8256	0.731988	0.780324	0.504071	1	0.56822	0.370418
GSM617548	0.281735	0.0982269	0.534852	0.0750118	0.380611	0.756996	0.575198	0.88921	0.91315	0.805907	0.425639	0.00579648	0.180288	0.252376	1	0.61482	0.362037	0.399937	0.789441	0.233538	0	0.27419	0.287766	0.08374	0.335391	0.839892	0.490441	0.43925
GSM617549	0.248259	0.77172	0.727793	0.468851	0.122951	0.102692	0.262862	0.47531	0	0.276966	0.870927	0.729998	0.16441	0.552863	0.509065	1	0.434132	0.239985	0.488222	0.553554	0.419894	0.459159	0.404359	0.521482	0.467279	0.564054	0.171226	0.533934
GSM617551	0.472024	0.538912	0.628586	0.512296	0.323583	0.395816	0.587992	1	0.342356	0.570482	0.577245	0.281491	0.202909	0.449345	0.920904	0.409274	0.719955	0.533382	0.628032	0.479511	0.301976	0.611239	0.619121	0	0.417406	0.617198	0.705242	0.210403
GSM617552	0.511167	0.692726	0.536831	0.66669	0.729655	0.635264	0.385113	0.625876	0.446666	0.648274	0.650644	0.469751	0.424699	0.418878	0.866883	0.554524	0.405013	0.572595	1	0.357887	0.418654	0.715612	0.60863	0	0.516045	0.58549	0.370371	0.577066
GSM617554	0.307832	0.66107	0.758839	0.578783	0.418467	0	0.551528	0.311401	0.148529	0.94255	1	0.484444	0.756865	0.545657	0.865052	0.644325	0.598995	0.591401	0.492831	0.869177	0.692425	0.67529	0.624108	0.91097	0.407297	0.600842	0.34929	0.77304
GSM617555	0.834299	0.306765	0.733947	0.344273	0.579222	1	0.908517	0.718163	0.688733	0.235782	0.361854	0.114196	0.325025	0.401342	0.644541	0.225594	0.20729	0.284527	0.643936	0.327987	0.358971	0.618048	0.534856	0	0.301335	0.940772	0.541078	0.221745
GSM617556	0.817808	0.586513	0.681364	1	0.59827	0.655321	0.466462	0.612728	0.30901	0.852869	0.454995	0.326445	0.554799	0.243586	0.415859	0.613298	0.590353	0.379413	0.703653	0.587225	0.231854	0.859087	0.754884	0.604456	0.544451	0.922958	0.728749	0
GSM617557	1	0.295315	0.885883	0.566853	0.694849	0.662134	0.896795	0.885772	0.711657	0	0.677273	0.528246	0.730504	0.497872	0.911705	0.332188	0.245929	0.524423	0.411156	0.63662	0.739487	0.875069	0.966597	0.0610704	0.732115	0.770907	0.521262	0.662628
GSM617559	0.379882	0.687375	0	0.826749	0.471241	0.826094	0.292201	0.154447	0.351587	0.231598	0.457843	0.452782	0.711279	0.514635	0.338834	0.738706	1	0.579105	0.155567	0.190829	0.248417	0.349892	0.205969	0.46046	0.37683	0.417822	0.441996	0.148137
GSM617560	0.164573	0.758115	0.695267	1	0.359492	0.359832	0.897821	0.532251	0.587661	0.137751	0.39475	0.373813	0.773306	0.564544	0.634207	0.263045	0	0.478834	0.345509	0.127984	0.749172	0.394656	0.620891	0.884381	0.529277	0.424712	0.264992	0.381133
GSM617561	0.00568207	0.789618	0.171059	0.229994	0.502103	0.605144	0.611692	0.273736	0.730809	0.5526	0.798021	0.501523	0.340079	0.72949	0.832213	0.136589	1	0.780594	0.138326	0.248247	0.528836	0.0837193	0.278269	0.192965	0.625738	0.489363	0.543434	0
GSM617562	0.0424453	0.840061	0.469392	0.174948	0.471974	0.527708	0.488851	0.286645	0.410707	0.0140805	0.704057	1	0.193926	0.910063	0.00858208	0.606978	0.502944	0.909254	0.738285	0.700975	0.66867	0.128801	0.330875	0	0.804474	0.413945	0.464824	0.363417
GSM617564	0.934385	0.953155	0.92952	0.71162	1	0.479398	0.754758	0	0.892121	0.819321	0.663082	0.694204	0.777743	0.950892	0.636736	0.737953	0.550983	0.895572	0.387134	0.737674	0.900738	0.759456	0.950237	0.519525	0.972959	0.687334	0.647125	0.62144
GSM617568	0.329087	0.880733	0.619755	1	0.338815	0.519039	0.884657	0.623	0.483407	0	0.374141	0.263799	0.859814	0.630559	0.403731	0.176438	0.10031	0.402747	0.156349	0.190104	0.811609	0.43306	0.642965	0.926723	0.499917	0.455594	0.200816	0.324428
GSM617569	1	0	0.715502	0.335016	0.789978	0.817104	0.913968	0.331857	0.737539	0.714603	0.390578	0.295979	0.505456	0.606402	0.964189	0.376442	0.400711	0.502539	0.161449	0.475216	0.87147	0.710479	0.803321	0.481847	0.71405	0.488444	0.727657	0.3772
GSM617570	0.550217	1	0.575107	0.334508	0.279508	0.266264	0.565736	0.732574	0.271299	0.477089	0.277694	0.552249	0.55777	0.720196	0.540062	0.571801	0.57245	0.282292	0	0.918871	0.96187	0.283014	0.397139	0.292764	0.505043	0.728091	0.429829	0.257564

## Sheet: immune infiltration status
Sample	Cluster
GSM617304	low infiltration
GSM617306	low infiltration
GSM617309	low infiltration
GSM617312	low infiltration
GSM617313	low infiltration
GSM617314	low infiltration
GSM617317	low infiltration
GSM617322	low infiltration
GSM617325	low infiltration
GSM617332	low infiltration
GSM617334	low infiltration
GSM617340	low infiltration
GSM617341	low infiltration
GSM617342	low infiltration
GSM617344	low infiltration
GSM617345	low infiltration
GSM617347	low infiltration
GSM617348	low infiltration
GSM617349	low infiltration
GSM617351	low infiltration
GSM617354	low infiltration
GSM617357	low infiltration
GSM617359	low infiltration
GSM617376	low infiltration
GSM617379	low infiltration
GSM617383	low infiltration
GSM617384	low infiltration
GSM617387	low infiltration
GSM617388	low infiltration
GSM617389	low infiltration
GSM617390	low infiltration
GSM617397	low infiltration
GSM617399	low infiltration
GSM617410	low infiltration
GSM617411	low infiltration
GSM617413	low infiltration
GSM617418	low infiltration
GSM617423	low infiltration
GSM617426	low infiltration
GSM617427	low infiltration
GSM617428	low infiltration
GSM617429	low infiltration
GSM617433	low infiltration
GSM617436	low infiltration
GSM617437	low infiltration
GSM617438	low infiltration
GSM617439	low infiltration
GSM617440	low infiltration
GSM617441	low infiltration
GSM617444	low infiltration
GSM617447	low infiltration
GSM617455	low infiltration
GSM617456	low infiltration
GSM617457	low infiltration
GSM617458	low infiltration
GSM617462	low infiltration
GSM617466	low infiltration
GSM617469	low infiltration
GSM617471	low infiltration
GSM617472	low infiltration
GSM617473	low infiltration
GSM617474	low infiltration
GSM617475	low infiltration
GSM617478	low infiltration
GSM617480	low infiltration
GSM617483	low infiltration
GSM617485	low infiltration
GSM617486	low infiltration
GSM617487	low infiltration
GSM617488	low infiltration
GSM617489	low infiltration
GSM617490	low infiltration
GSM617494	low infiltration
GSM617496	low infiltration
GSM617497	low infiltration
GSM617501	low infiltration
GSM617506	low infiltration
GSM617507	low infiltration
GSM617508	low infiltration
GSM617509	low infiltration
GSM617510	low infiltration
GSM617511	low infiltration
GSM617512	low infiltration
GSM617513	low infiltration
GSM617515	low infiltration
GSM617516	low infiltration
GSM617521	low infiltration
GSM617522	low infiltration
GSM617525	low infiltration
GSM617527	low infiltration
GSM617529	low infiltration
GSM617531	low infiltration
GSM617532	low infiltration
GSM617533	low infiltration
GSM617534	low infiltration
GSM617535	low infiltration
GSM617536	low infiltration
GSM617540	low infiltration
GSM617541	low infiltration
GSM617542	low infiltration
GSM617546	low infiltration
GSM617550	low infiltration
GSM617553	low infiltration
GSM617558	low infiltration
GSM617563	low infiltration
GSM617565	low infiltration
GSM617566	low infiltration
GSM617567	low infiltration
GSM617571	low infiltration
GSM617305	high infiltration
GSM617307	high infiltration
GSM617308	high infiltration
GSM617310	high infiltration
GSM617311	high infiltration
GSM617315	high infiltration
GSM617316	high infiltration
GSM617318	high infiltration
GSM617319	high infiltration
GSM617320	high infiltration
GSM617321	high infiltration
GSM617323	high infiltration
GSM617324	high infiltration
GSM617326	high infiltration
GSM617327	high infiltration
GSM617328	high infiltration
GSM617329	high infiltration
GSM617330	high infiltration
GSM617331	high infiltration
GSM617333	high infiltration
GSM617335	high infiltration
GSM617336	high infiltration
GSM617337	high infiltration
GSM617338	high infiltration
GSM617339	high infiltration
GSM617343	high infiltration
GSM617346	high infiltration
GSM617350	high infiltration
GSM617352	high infiltration
GSM617353	high infiltration
GSM617355	high infiltration
GSM617356	high infiltration
GSM617358	high infiltration
GSM617360	high infiltration
GSM617361	high infiltration
GSM617362	high infiltration
GSM617363	high infiltration
GSM617364	high infiltration
GSM617365	high infiltration
GSM617366	high infiltration
GSM617367	high infiltration
GSM617368	high infiltration
GSM617369	high infiltration
GSM617370	high infiltration
GSM617371	high infiltration
GSM617372	high infiltration
GSM617373	high infiltration
GSM617374	high infiltration
GSM617375	high infiltration
GSM617377	high infiltration
GSM617378	high infiltration
GSM617380	high infiltration
GSM617381	high infiltration
GSM617382	high infiltration
GSM617385	high infiltration
GSM617386	high infiltration
GSM617391	high infiltration
GSM617392	high infiltration
GSM617393	high infiltration
GSM617394	high infiltration
GSM617395	high infiltration
GSM617396	high infiltration
GSM617398	high infiltration
GSM617400	high infiltration
GSM617401	high infiltration
GSM617402	high infiltration
GSM617403	high infiltration
GSM617404	high infiltration
GSM617405	high infiltration
GSM617406	high infiltration
GSM617407	high infiltration
GSM617408	high infiltration
GSM617409	high infiltration
GSM617412	high infiltration
GSM617414	high infiltration
GSM617415	high infiltration
GSM617416	high infiltration
GSM617417	high infiltration
GSM617419	high infiltration
GSM617420	high infiltration
GSM617421	high infiltration
GSM617422	high infiltration
GSM617424	high infiltration
GSM617425	high infiltration
GSM617430	high infiltration
GSM617431	high infiltration
GSM617432	high infiltration
GSM617434	high infiltration
GSM617435	high infiltration
GSM617442	high infiltration
GSM617443	high infiltration
GSM617445	high infiltration
GSM617446	high infiltration
GSM617448	high infiltration
GSM617449	high infiltration
GSM617450	high infiltration
GSM617451	high infiltration
GSM617452	high infiltration
GSM617453	high infiltration
GSM617454	high infiltration
GSM617459	high infiltration
GSM617460	high infiltration
GSM617461	high infiltration
GSM617463	high infiltration
GSM617464	high infiltration
GSM617465	high infiltration
GSM617467	high infiltration
GSM617468	high infiltration
GSM617470	high infiltration
GSM617476	high infiltration
GSM617477	high infiltration
GSM617479	high infiltration
GSM617481	high infiltration
GSM617482	high infiltration
GSM617484	high infiltration
GSM617491	high infiltration
GSM617492	high infiltration
GSM617493	high infiltration
GSM617495	high infiltration
GSM617498	high infiltration
GSM617499	high infiltration
GSM617500	high infiltration
GSM617502	high infiltration
GSM617503	high infiltration
GSM617504	high infiltration
GSM617505	high infiltration
GSM617514	high infiltration
GSM617517	high infiltration
GSM617518	high infiltration
GSM617519	high infiltration
GSM617520	high infiltration
GSM617523	high infiltration
GSM617524	high infiltration
GSM617526	high infiltration
GSM617528	high infiltration
GSM617530	high infiltration
GSM617537	high infiltration
GSM617538	high infiltration
GSM617539	high infiltration
GSM617543	high infiltration
GSM617544	high infiltration
GSM617545	high infiltration
GSM617547	high infiltration
GSM617548	high infiltration
GSM617549	high infiltration
GSM617551	high infiltration
GSM617552	high infiltration
GSM617554	high infiltration
GSM617555	high infiltration
GSM617556	high infiltration
GSM617557	high infiltration
GSM617559	high infiltration
GSM617560	high infiltration
GSM617561	high infiltration
GSM617562	high infiltration
GSM617564	high infiltration
GSM617568	high infiltration
GSM617569	high infiltration
GSM617570	high infiltration
