# Supplementary material for: Integrated single cell and bulk sequencing analysis identifies tumor reactive CXCR6+ CD8 T cells as a predictor of immune infiltration and immunotherapy outcomes in hepatocellular carcinoma
Source: Front Oncol. 2023 Aug 1;13:1099385. doi: 10.3389/fonc.2023.1099385 (PMC10430781; doi:10.3389/fonc.2023.1099385)
Supplement: Supplementary Table S4 — Immune infiltration score and Immune Infiltration Classification of Patients in Datasets of ICGC JP cohort. [file Table_4.xlsx]

## Sheet: Differential expressed genes
Gene Symbol	baseMean	log2FoldChange	lfcSE	stat	pvalue	padj	sig
NKG7	405.62	1.57087	0.160918	9.76189	1.6407e-22	2.83399e-18	up
CST7	190.609	1.35837	0.146286	9.28574	1.60586e-20	1.3869e-16	up
HTR2B	146.672	2.0079	0.218497	9.18961	3.94283e-20	1.70261e-16	up
SLAMF7	327.779	1.56795	0.170182	9.21341	3.15933e-20	1.70261e-16	up
CD27	105.299	1.60447	0.175764	9.12852	6.94408e-20	2.22252e-16	up
GBP5	454.178	1.56887	0.172081	9.11704	7.72019e-20	2.22252e-16	up
KCNJ10	56.0381	1.95175	0.216136	9.03021	1.71343e-19	3.56645e-16	up
GZMK	103.424	1.58758	0.175981	9.02133	1.85828e-19	3.56645e-16	up
CLEC12A	35.9264	1.29172	0.142885	9.04027	1.56287e-19	3.56645e-16	up
IRF4	59.9251	1.78771	0.199209	8.97404	2.85841e-19	4.93733e-16	up
CD8B	85.013	1.7682	0.197493	8.95324	3.45196e-19	4.96881e-16	up
SIT1	62.9663	1.40097	0.156447	8.95493	3.39963e-19	4.96881e-16	up
CD48	318.901	1.20165	0.135566	8.86392	7.72492e-19	1.0264e-15	up
GZMA	223.101	1.3324	0.150577	8.84865	8.85841e-19	1.09294e-15	up
AIM2	28.5875	1.7733	0.200735	8.83406	1.00947e-18	1.16243e-15	up
RASGRF1	78.2304	2.14437	0.243551	8.80461	1.31312e-18	1.4176e-15	up
CFP	206.301	1.36095	0.15538	8.75885	1.97245e-18	2.00413e-15	up
FCRL3	37.3676	1.7312	0.198024	8.74234	2.28341e-18	2.19118e-15	up
IGLL5	501.371	2.43143	0.279745	8.69161	3.57328e-18	3.24849e-15	up
MT1B	45.8367	5.51088	0.640028	8.61036	7.2829e-18	6.28988e-15	up
MARCO	167.267	2.22511	0.25882	8.59711	8.17455e-18	6.72376e-15	up
CCL5	1089.25	1.37844	0.160727	8.57629	9.79802e-18	7.69278e-15	up
CD79A	132.421	1.99404	0.232677	8.57	1.03485e-17	7.77175e-15	up
LCK	232.489	1.22606	0.143716	8.53116	1.44888e-17	1.04277e-14	up
EOMES	51.6945	1.3845	0.162707	8.50916	1.75203e-17	1.16396e-14	up
FCN1	155.175	1.22752	0.144191	8.51314	1.69291e-17	1.16396e-14	up
CD247	164.28	1.04141	0.122655	8.49059	2.05582e-17	1.31519e-14	up
CD72	176.843	1.14372	0.136138	8.40115	4.42112e-17	2.72736e-14	up
IKZF3	291.21	1.2833	0.15288	8.39413	4.69376e-17	2.7957e-14	up
CRTAM	28.064	1.45566	0.17354	8.38806	4.94236e-17	2.84565e-14	up
PSTPIP1	150.839	1.17634	0.140488	8.37321	5.60677e-17	3.12405e-14	up
PYHIN1	56.0558	1.28055	0.153391	8.34824	6.92882e-17	3.74005e-14	up
GPR18	17.5156	1.33813	0.160798	8.32183	8.6612e-17	4.53348e-14	up
MAP4K1	203.02	1.01492	0.122237	8.30293	1.01575e-16	5.16033e-14	up
SH2D1A	63.0766	1.37354	0.165671	8.29076	1.12528e-16	5.5534e-14	up
HCST	190.194	1.11914	0.135415	8.26453	1.40246e-16	6.72907e-14	up
GZMH	103.51	1.21239	0.146914	8.25237	1.55281e-16	7.24912e-14	up
CLEC1B	24.0069	2.74937	0.333631	8.24074	1.7115e-16	7.72334e-14	up
IFNG	11.808	1.96455	0.238459	8.2385	1.74382e-16	7.72334e-14	up
CD8A	310.267	1.48636	0.180644	8.22815	1.9013e-16	8.21027e-14	up
TRAF3IP3	133.752	1.04671	0.127965	8.1797	2.84545e-16	1.19877e-13	up
SLAMF6	101.219	1.25758	0.154216	8.15465	3.50197e-16	1.44023e-13	up
PRF1	319.016	1.10746	0.13591	8.14852	3.68412e-16	1.4799e-13	up
SIRPG	70.4135	1.44043	0.177324	8.12313	4.54303e-16	1.78345e-13	up
MYH3	178.666	1.39688	0.172495	8.09809	5.58271e-16	2.14289e-13	up
S1PR4	74.8995	1.12014	0.138484	8.08858	6.03641e-16	2.26667e-13	up
CD3D	227.96	1.3583	0.168308	8.07029	7.01294e-16	2.57733e-13	up
CTSG	43.4535	2.12476	0.264639	8.02893	9.83293e-16	3.4952e-13	up
TBX21	44.3639	1.05287	0.131152	8.0279	9.91517e-16	3.4952e-13	up
CXCR3	88.9601	1.23834	0.154568	8.01158	1.13245e-15	3.91216e-13	up
CD2	331.041	1.23125	0.154531	7.96761	1.61778e-15	5.37383e-13	up
CORO1A	1184.2	1.03689	0.130295	7.95805	1.74774e-15	5.69599e-13	up
ZNF831	35.0424	1.32923	0.167345	7.94308	1.97226e-15	6.30868e-13	up
TSPAN32	38.1176	1.0181	0.128375	7.9307	2.17912e-15	6.84362e-13	up
CD52	483.896	1.13133	0.143106	7.90557	2.66702e-15	8.22632e-13	up
BTLA	18.2894	1.49468	0.189144	7.90232	2.73767e-15	8.29609e-13	up
FASLG	27.7981	1.29409	0.164562	7.86384	3.72523e-15	1.10941e-12	up
TNFRSF17	15.3884	2.22955	0.284429	7.83869	4.55263e-15	1.33284e-12	up
MS4A1	61.638	1.91211	0.244345	7.82546	5.05808e-15	1.43227e-12	up
SNTG1	47.9226	2.49028	0.320437	7.77151	7.75572e-15	2.16072e-12	up
HMGA2	56.1334	2.7177	0.351803	7.72508	1.11783e-14	2.97049e-12	up
CD3E	416.308	1.17976	0.152938	7.71393	1.22005e-14	3.14536e-12	up
SNX20	135.613	1.04135	0.134985	7.71458	1.21379e-14	3.14536e-12	up
CLEC4G	51.2752	1.94271	0.252324	7.69926	1.36853e-14	3.47166e-12	up
CTSW	169.236	1.16343	0.151142	7.69757	1.38682e-14	3.47166e-12	up
LY9	63.6054	1.13068	0.147639	7.65843	1.88227e-14	4.64462e-12	up
TIGIT	129.009	1.3798	0.180349	7.65073	1.99844e-14	4.86184e-12	up
MAL	19.527	1.36657	0.179014	7.63385	2.27837e-14	5.39801e-12	up
TESPA1	52.8514	1.17259	0.153608	7.63369	2.28133e-14	5.39801e-12	up
UBASH3A	45.5694	1.18971	0.157096	7.57317	3.64221e-14	8.38825e-12	up
RAB33A	18.4233	1.08955	0.144393	7.54577	4.49632e-14	9.95703e-12	up
FRRS1L	70.9303	2.64673	0.35112	7.53796	4.77384e-14	1.03073e-11	up
C1QA	5545.61	1.03268	0.136969	7.53947	4.7188e-14	1.03073e-11	up
MZB1	267.386	1.93634	0.257972	7.50603	6.09496e-14	1.28388e-11	up
PIP5K1B	26.397	1.32248	0.176849	7.47801	7.54572e-14	1.55163e-11	up
CEACAM21	44.5836	1.11064	0.149436	7.43222	1.06792e-13	2.17014e-11	up
HLA-DQB1	3129.91	1.16072	0.156207	7.43067	1.08052e-13	2.17021e-11	up
GZMB	93.8026	1.20361	0.16204	7.42783	1.10394e-13	2.19176e-11	up
PTPN7	212.349	1.02588	0.139664	7.34534	2.05237e-13	3.89566e-11	up
SPARCL1	7852.4	1.47616	0.201032	7.34292	2.08982e-13	3.92364e-11	up
TSPAN5	456.098	1.5272	0.209495	7.28994	3.1009e-13	5.63808e-11	up
HLA-DQA1	2153.44	1.05106	0.144264	7.2857	3.20002e-13	5.69834e-11	up
CD6	225.062	1.10139	0.151292	7.27987	3.34133e-13	5.88926e-11	up
TIFAB	17.8216	1.29562	0.179607	7.21366	5.44687e-13	9.04652e-11	up
DLK1	2658.2	3.63745	0.509102	7.14483	9.01042e-13	1.45455e-10	up
SLAMF1	68.5985	1.03414	0.14488	7.1379	9.47703e-13	1.5018e-10	up
TBC1D10C	357.513	1.05623	0.148032	7.13513	9.6697e-13	1.51841e-10	up
PNOC	8.12282	1.99987	0.280344	7.13361	9.77715e-13	1.52145e-10	up
ASB2	60.7041	1.0937	0.153454	7.12725	1.02396e-12	1.5652e-10	up
LAG3	235.617	1.22498	0.171918	7.12536	1.03807e-12	1.57286e-10	up
CETP	292.066	1.09082	0.153186	7.12089	1.07234e-12	1.61022e-10	up
PLA2G2D	115.981	1.86969	0.26542	7.04429	1.86412e-12	2.75204e-10	up
CBLN4	100.038	2.2289	0.317715	7.01541	2.29278e-12	3.30027e-10	up
CLEC9A	13.6108	1.24589	0.177847	7.00542	2.4625e-12	3.48645e-10	up
ZBP1	49.4208	1.21481	0.173659	6.99537	2.64557e-12	3.7152e-10	up
DTHD1	6.25719	1.46618	0.210003	6.98173	2.91559e-12	3.99691e-10	up
POU2AF1	125.883	1.48379	0.212704	6.97584	3.04038e-12	4.13516e-10	up
MEI1	54.4521	1.0563	0.151946	6.95182	3.60593e-12	4.79117e-10	up
AQP6	82.9949	2.24697	0.323663	6.94233	3.85675e-12	4.97147e-10	up
TNFRSF13B	10.4024	1.66816	0.240437	6.93804	3.97577e-12	5.08692e-10	up
NCR3	24.0781	1.01359	0.146711	6.90876	4.88913e-12	6.16423e-10	up
CD3G	75.6357	1.10962	0.162032	6.84819	7.47898e-12	9.16202e-10	up
CD5L	605.553	1.72726	0.253518	6.81318	9.54649e-12	1.16124e-09	up
REG3A	6231.37	3.27508	0.483711	6.77074	1.28126e-11	1.51414e-09	up
LTA	20.3106	1.08106	0.159686	6.76991	1.28859e-11	1.51414e-09	up
IGDCC3	43.7998	2.33417	0.345251	6.76079	1.37244e-11	1.59102e-09	up
XCR1	28.1968	1.42039	0.210896	6.73505	1.6387e-11	1.85001e-09	up
TLR8	52.4158	1.10079	0.163665	6.72587	1.74543e-11	1.95771e-09	up
SLC38A5	86.2099	1.20187	0.17888	6.71886	1.83155e-11	2.04105e-09	up
FCER2	13.7471	1.21151	0.181416	6.67807	2.42114e-11	2.64685e-09	up
RTP5	4.58902	1.8705	0.280199	6.67561	2.46201e-11	2.65532e-09	up
CMA1	9.06989	1.77483	0.266381	6.66276	2.68732e-11	2.84773e-09	up
HLA-DOA	528.144	1.01257	0.152171	6.65413	2.84986e-11	3.00157e-09	up
CXCR6	138.571	1.07499	0.162257	6.62522	3.46736e-11	3.56499e-09	up
CPA6	19.1707	1.93993	0.294382	6.58985	4.4028e-11	4.42083e-09	up
LAIR2	14.1663	1.35832	0.206106	6.59042	4.38576e-11	4.42083e-09	up
SH3GL3	20.7282	3.40912	0.518553	6.5743	4.88816e-11	4.82476e-09	up
PRR5L	305.716	1.11743	0.170451	6.55576	5.53588e-11	5.43302e-09	up
PAQR8	309.94	1.02659	0.156639	6.55386	5.60675e-11	5.47149e-09	up
CNR2	7.93455	1.29895	0.198607	6.54029	6.13997e-11	5.85943e-09	up
TWIST2	27.5901	1.68956	0.258719	6.53049	6.55547e-11	6.18757e-09	up
CXCL9	1589.86	1.29881	0.200441	6.47979	9.18512e-11	8.35024e-09	up
CD38	236.601	1.20819	0.186436	6.48042	9.1465e-11	8.35024e-09	up
ITK	110.183	1.02536	0.158351	6.47523	9.46704e-11	8.56147e-09	up
GPR55	10.9925	1.10608	0.170904	6.47198	9.67274e-11	8.65685e-09	up
TPSAB1	79.5121	1.48346	0.229736	6.45723	1.06634e-10	9.49431e-09	up
ZNF385D	169.451	1.73358	0.269091	6.44238	1.17614e-10	1.04178e-08	up
FCN3	430.006	1.42522	0.221251	6.44161	1.18212e-10	1.04178e-08	up
FCRL5	40.0035	1.76411	0.274673	6.42258	1.33987e-10	1.16886e-08	up
DKK1	896.469	2.20318	0.344546	6.39443	1.61144e-10	1.38479e-08	up
P2RY10	21.6635	1.2269	0.194074	6.32181	2.58515e-10	2.10629e-08	up
ICOS	32.6603	1.18579	0.187956	6.3089	2.81029e-10	2.25777e-08	up
STAP1	9.03746	1.2156	0.193062	6.29644	3.04566e-10	2.43554e-08	up
LMOD1	497.504	1.04613	0.166808	6.27148	3.57644e-10	2.79528e-08	up
FCRL1	6.158	1.6356	0.262285	6.23597	4.48983e-10	3.41642e-08	up
RPRML	8.62424	1.78526	0.288707	6.18363	6.26455e-10	4.66412e-08	up
DYNC1I1	310.009	1.57106	0.254362	6.17649	6.55416e-10	4.8588e-08	up
CYP1A1	2479.91	1.92132	0.314584	6.10751	1.01198e-09	7.1934e-08	up
TRAT1	27.5929	1.10564	0.181016	6.10795	1.00921e-09	7.1934e-08	up
FRMD3	232.558	1.08864	0.178667	6.0931	1.10748e-09	7.80793e-08	up
CTLA4	55.5121	1.15411	0.190047	6.07278	1.25716e-09	8.75605e-08	up
REG1A	1109.26	2.73809	0.451646	6.06246	1.34053e-09	9.22887e-08	up
GPR174	9.93924	1.33253	0.219761	6.06353	1.33169e-09	9.22887e-08	up
SORCS1	17.0172	2.36463	0.390228	6.05961	1.3645e-09	9.34377e-08	up
LUZP2	21.2773	1.88009	0.311355	6.0384	1.55649e-09	1.05021e-07	up
RSPO2	46.0416	2.16265	0.360508	5.99891	1.98651e-09	1.33371e-07	up
FUT7	11.7951	1.03076	0.172106	5.98907	2.11048e-09	1.37046e-07	up
CLEC4M	16.1761	2.20087	0.368021	5.98028	2.22754e-09	1.43568e-07	up
CRHBP	192.887	1.44382	0.241462	5.97947	2.23861e-09	1.43745e-07	up
SPIC	7.994	1.19169	0.199395	5.97654	2.2793e-09	1.45816e-07	up
KCNA3	11.5824	1.13078	0.18964	5.96277	2.47995e-09	1.58067e-07	up
TCL1A	15.383	1.54475	0.259572	5.95114	2.66274e-09	1.68474e-07	up
FCRL2	7.99529	1.54415	0.259604	5.94809	2.71283e-09	1.70395e-07	up
CXCL14	133.727	1.67898	0.282777	5.93744	2.89498e-09	1.79229e-07	up
DAPL1	7.82112	2.52238	0.431934	5.83974	5.22821e-09	3.02886e-07	up
DNASE1L3	812.264	1.01273	0.174297	5.81035	6.23427e-09	3.55394e-07	up
CACNA1I	48.9457	1.70653	0.294534	5.79399	6.87325e-09	3.89251e-07	up
AFP	20570.5	1.97127	0.340259	5.79343	6.89612e-09	3.8927e-07	up
TNFRSF9	85.8447	1.17124	0.203641	5.7515	8.84556e-09	4.8971e-07	up
CD19	31.2878	1.26057	0.220341	5.72098	1.05909e-08	5.75275e-07	up
NDST3	4.00499	1.6144	0.283349	5.69757	1.21525e-08	6.55971e-07	up
ZBED2	16.8134	1.42817	0.251253	5.68419	1.31434e-08	7.05049e-07	up
CR1	40.7829	1.05389	0.185452	5.68282	1.32488e-08	7.08505e-07	up
PTCHD4	89.4257	1.3789	0.243541	5.66187	1.49734e-08	7.98258e-07	up
TTC24	5.02027	1.28709	0.227726	5.65191	1.58675e-08	8.40732e-07	up
IL21R	53.4441	1.02584	0.18174	5.64454	1.65622e-08	8.7219e-07	up
PEG3	1002.73	1.63516	0.290072	5.63709	1.72952e-08	9.00639e-07	up
NCR1	7.51956	1.03239	0.184922	5.58284	2.36619e-08	1.19158e-06	up
JSRP1	35.6741	1.0208	0.183378	5.56666	2.59664e-08	1.28885e-06	up
CCDC60	2.14165	2.01725	0.365317	5.52192	3.35323e-08	1.62697e-06	up
ATP10A	167.601	1.03538	0.188403	5.49557	3.89448e-08	1.8738e-06	up
TPSB2	102.275	1.26111	0.230906	5.46157	4.71939e-08	2.25188e-06	up
KRT36	1.77826	1.27872	0.2345	5.45296	4.95377e-08	2.33788e-06	up
CLEC17A	4.03864	1.32825	0.24396	5.44454	5.19404e-08	2.43795e-06	up
NLRP7	3.03621	1.58821	0.292334	5.43288	5.54512e-08	2.56937e-06	up
RANBP3L	78.3987	1.20893	0.222475	5.43401	5.51011e-08	2.56937e-06	up
CDH22	56.824	2.44738	0.451071	5.4257	5.77275e-08	2.66612e-06	up
CACNB4	46.4202	1.17357	0.216757	5.41421	6.15589e-08	2.82044e-06	up
ACTN2	402.724	1.52849	0.283362	5.3941	6.88664e-08	3.11395e-06	up
CHI3L2	41.621	1.17361	0.218259	5.37716	7.56704e-08	3.38615e-06	up
PROK1	13.6547	1.55671	0.291821	5.33446	9.58277e-08	4.21179e-06	up
VAT1L	139.004	1.35455	0.255471	5.30217	1.14435e-07	4.90478e-06	up
STAB2	59.937	1.17755	0.222913	5.28254	1.27403e-07	5.40696e-06	up
UCHL1	201.246	1.31458	0.249924	5.25994	1.44105e-07	5.96914e-06	up
ANKFN1	63.099	2.45554	0.467935	5.2476	1.54095e-07	6.32229e-06	up
ATP1A2	116.393	1.07146	0.204434	5.24111	1.59617e-07	6.49592e-06	up
KIF6	47.9685	1.18755	0.226702	5.23836	1.62005e-07	6.56883e-06	up
FCRLA	46.684	1.29597	0.247455	5.23721	1.63025e-07	6.59468e-06	up
CPA3	83.4305	1.25329	0.24075	5.20577	1.93191e-07	7.67136e-06	up
BPIFB2	375.724	1.82495	0.352655	5.17489	2.2805e-07	8.85193e-06	up
TNNC1	130.426	1.21524	0.236039	5.14845	2.62652e-07	1.00594e-05	up
GDAP1L1	3.96922	1.24308	0.243754	5.09974	3.40117e-07	1.26613e-05	up
HOXC4	15.5801	1.0495	0.206063	5.09312	3.52226e-07	1.30558e-05	up
CLEC12B	1.81613	1.11933	0.221427	5.05507	4.30223e-07	1.57776e-05	up
CORIN	47.8048	1.09828	0.218133	5.03493	4.78022e-07	1.73829e-05	up
GADL1	2.96297	1.86596	0.370801	5.03224	4.84771e-07	1.74811e-05	up
PAX5	35.2285	1.12936	0.225343	5.01172	5.39459e-07	1.92125e-05	up
UST	133.369	1.06974	0.213771	5.00411	5.61201e-07	1.9864e-05	up
UPK1A	19.6116	1.18602	0.238243	4.97819	6.41822e-07	2.22168e-05	up
NRXN3	171.718	1.19847	0.240782	4.97741	6.44416e-07	2.2262e-05	up
HTR1D	117.307	1.58013	0.317553	4.97597	6.49204e-07	2.23826e-05	up
CCR3	17.3722	1.57575	0.316699	4.97555	6.50635e-07	2.23873e-05	up
IL13RA2	28.406	1.04189	0.21066	4.94585	7.58125e-07	2.55265e-05	up
SEZ6	126.834	1.60828	0.32531	4.94383	7.6604e-07	2.57428e-05	up
NPW	689.831	1.27075	0.257673	4.93164	8.15412e-07	2.72911e-05	up
TG	65.4558	1.12336	0.227981	4.92743	8.33172e-07	2.7729e-05	up
PCSK1	11.9383	1.00008	0.203653	4.91071	9.07493e-07	2.98006e-05	up
TIMD4	37.1963	1.16499	0.239633	4.86155	1.16472e-06	3.74641e-05	up
MATN3	64.4681	1.16621	0.240843	4.84218	1.28421e-06	4.08511e-05	up
CHRND	7.97096	1.65866	0.34368	4.82617	1.39183e-06	4.35525e-05	up
CALCA	85.1165	1.42917	0.299698	4.76872	1.85401e-06	5.59866e-05	up
DNTT	2.12244	2.01425	0.422682	4.76541	1.88471e-06	5.67154e-05	up
SERPINB11	1.15434	2.55036	0.536804	4.75101	2.02405e-06	6.03824e-05	up
MROH2B	36.8142	1.45637	0.306853	4.74615	2.0733e-06	6.15078e-05	up
KIR2DL4	9.00264	1.01901	0.214835	4.74322	2.10348e-06	6.21042e-05	up
GXYLT2	65.5018	1.10798	0.23501	4.71461	2.42171e-06	7.07124e-05	up
ROBO2	87.306	1.33348	0.284187	4.69225	2.70211e-06	7.71463e-05	up
RBP1	3209.68	1.04254	0.226184	4.60924	4.04144e-06	0.00011063	up
RASL10B	651.111	1.22678	0.266267	4.60732	4.07886e-06	0.000111336	up
PDCD1	109.049	1.00056	0.219102	4.56665	4.95571e-06	0.000132303	up
CACNG4	190.344	1.44565	0.316668	4.56519	4.9904e-06	0.000133024	up
TRIM63	6.85117	1.50956	0.332001	4.54687	5.44502e-06	0.000142503	up
CACNG1	5.51922	1.63572	0.360125	4.54208	5.57026e-06	0.00014556	up
BMPER	27.8036	1.06705	0.235012	4.54041	5.61455e-06	0.000146496	up
B3GALT1	17.0579	1.57129	0.348275	4.51164	6.43269e-06	0.000165099	up
ADAMDEC1	71.0047	1.05764	0.2353	4.49485	6.96197e-06	0.000176585	up
HHIPL2	105.152	1.22699	0.27303	4.49397	6.99064e-06	0.000177052	up
RXFP4	2.39169	1.46238	0.328489	4.45185	8.51322e-06	0.00020624	up
FABP2	5.17378	1.79087	0.402778	4.44629	8.73657e-06	0.000210177	up
HBD	2.45524	1.47188	0.335457	4.38767	1.14573e-05	0.00026564	up
NRXN1	2.33141	1.62149	0.370368	4.37805	1.19746e-05	0.000275991	up
GTSF1L	1.0447	1.51829	0.349694	4.34176	1.41347e-05	0.000317902	up
SLC6A7	8.59401	1.138	0.262832	4.32977	1.49268e-05	0.000333544	up
TBX4	58.3721	1.48746	0.343913	4.32512	1.52452e-05	0.000338906	up
PLD5	9.88335	1.11735	0.258961	4.31475	1.59785e-05	0.000352937	up
FCRL4	0.870654	1.92078	0.448111	4.28638	1.81605e-05	0.000387267	up
ST8SIA3	20.9986	1.22322	0.286238	4.27345	1.92471e-05	0.000405434	up
GPR15	2.05904	1.18084	0.277391	4.25696	2.07229e-05	0.000433875	up
SLC1A7	414.139	1.12362	0.264153	4.25366	2.10308e-05	0.000439788	up
KLRC4-KLRK1	2.10001	1.03092	0.242797	4.24603	2.17592e-05	0.000451747	up
DUSP9	1314.45	1.01598	0.240546	4.22366	2.40367e-05	0.000492511	up
ISM2	5.52835	1.86068	0.440912	4.22007	2.44222e-05	0.000497459	up
DYDC1	3.51568	1.18953	0.282299	4.21371	2.51215e-05	0.000506964	up
FCN2	113.392	1.18531	0.281462	4.21126	2.53951e-05	0.000510652	up
CTNNA2	416.689	1.66263	0.398321	4.1741	2.99161e-05	0.000583887	up
SLC38A8	9.2649	1.62101	0.388906	4.16814	3.07094e-05	0.000596674	up
UTS2	14.0607	1.09109	0.261795	4.16771	3.0767e-05	0.000597057	up
NOTUM	5477.46	1.24594	0.300141	4.15119	3.30758e-05	0.000631989	up
RGS13	9.62472	1.18594	0.286167	4.14423	3.40964e-05	0.000647194	up
ODAM	331.707	1.92966	0.467518	4.12746	3.66786e-05	0.00068939	up
MUC5B	883.729	1.58383	0.386886	4.09378	4.24402e-05	0.000774915	up
ART3	7.85249	1.04909	0.256581	4.08872	4.33752e-05	0.000787748	up
RGSL1	118.228	1.44741	0.354763	4.07993	4.50495e-05	0.000812255	up
TMEM52B	12.2454	1.10009	0.27151	4.05177	5.08314e-05	0.000898681	up
STRA8	12.1827	1.17703	0.291294	4.04068	5.32963e-05	0.000932712	up
CCR9	1.821	1.05908	0.263018	4.02664	5.65785e-05	0.00098318	up
SLC12A1	113.898	1.45061	0.360472	4.02421	5.71676e-05	0.000991421	up
DLX1	9.30449	1.15603	0.289207	3.99724	6.40856e-05	0.00109817	up
ADRA1D	43.9736	1.1422	0.286335	3.98902	6.63468e-05	0.0011313	up
GPR50	1.41334	2.42965	0.613805	3.95834	7.54735e-05	0.00125111	up
CCL19	456.526	1.08753	0.27561	3.94591	7.94973e-05	0.00130901	up
OR52E8	1.44023	2.07068	0.52649	3.93299	8.38943e-05	0.00136708	up
BANF2	12.321	1.12044	0.285033	3.93092	8.46203e-05	0.00137631	up
IGFN1	17.1726	1.13603	0.290124	3.91567	9.01551e-05	0.00145401	up
BPIFA1	6.42758	2.56599	0.657956	3.89994	9.62171e-05	0.00152894	up
COL2A1	321.764	1.61808	0.42053	3.84772	0.000119223	0.00180432	up
DPEP1	81.5918	1.05779	0.276178	3.8301	0.000128091	0.00191017	up
ITLN1	18.8421	1.03006	0.269195	3.82645	0.000130005	0.00193584	up
MCCD1	54.23	1.52871	0.399952	3.82224	0.000132244	0.00196411	up
DLX2	5.76029	1.3567	0.356099	3.8099	0.000139025	0.00204199	up
LYPD2	6.17012	1.42467	0.374465	3.80454	0.000142065	0.00207632	up
SCG3	7.89102	1.05116	0.276597	3.80034	0.0001445	0.00210274	up
BPIFB4	11.2346	1.14876	0.303068	3.79044	0.000150378	0.00217362	up
GIP	2.51113	1.78442	0.472363	3.77764	0.00015832	0.0022638	up
LHFPL1	2.28927	1.21046	0.321872	3.76069	0.000169446	0.00238342	up
SLC14A2	27.1611	1.09671	0.291767	3.75885	0.000170698	0.00239324	up
TAC1	1.83942	2.17624	0.579336	3.75643	0.000172353	0.00241057	up
LIM2	0.665896	1.40488	0.374105	3.75532	0.000173123	0.00241615	up
INS-IGF2	25.5262	1.86004	0.497123	3.74161	0.000182846	0.0025259	up
FZD9	33.7564	1.03026	0.278754	3.69595	0.000219062	0.00290396	up
PLP1	4.14651	1.63401	0.442745	3.69062	0.000223707	0.00294744	up
GPR119	1.95172	1.89446	0.515614	3.67418	0.000238613	0.00309659	up
PMP2	1.73369	2.12677	0.57987	3.66767	0.000244768	0.00315984	up
RFX4	2.13009	1.26671	0.346094	3.66001	0.000252208	0.00322934	up
BPIFB6	3.02494	2.13954	0.586857	3.64576	0.000266606	0.00338361	up
MUC5AC	8.98461	1.57276	0.432307	3.63806	0.000274703	0.00346599	up
OLIG3	1.4685	3.0212	0.833525	3.6246	0.000289407	0.00361455	up
NTNG1	1.17657	1.21613	0.336264	3.6166	0.000298503	0.00371206	up
OVOL1	43.8575	1.14161	0.316039	3.61224	0.000303559	0.00376138	up
NKD1	1810.19	1.05578	0.292428	3.6104	0.000305724	0.00378008	up
ADCY8	34.3103	1.52792	0.428678	3.56426	0.000364879	0.00436768	up
CADPS	22.9767	1.10605	0.312141	3.54344	0.000394943	0.00464704	up
PAGE1	64.0566	1.89394	0.539755	3.50889	0.000449983	0.00512221	up
BTN1A1	1.5747	1.01757	0.290161	3.50692	0.00045332	0.00514468	up
FGF20	1.71303	1.27855	0.365133	3.5016	0.000462478	0.00521965	up
CXCR5	1.39903	1.09602	0.314791	3.48173	0.000498195	0.00556258	up
ENTHD1	1.5173	1.18233	0.342159	3.45551	0.00054925	0.00601136	up
PRIMA1	6.80156	1.27168	0.373592	3.40394	0.000664208	0.00697707	up
RBP2	18.4666	1.01315	0.298762	3.39117	0.00069594	0.00721547	up
FOLR3	2.05854	1.0045	0.296865	3.38371	0.000715131	0.00735703	up
SMR3A	2.31452	3.69927	1.0945	3.37986	0.000725231	0.00743437	up
C11orf53	4.36226	1.71638	0.507969	3.37891	0.000727751	0.00745578	up
HHIP	65.7607	1.02305	0.30297	3.37675	0.000733482	0.00750115	up
LRRC18	0.718392	1.29128	0.385263	3.35169	0.000803186	0.00801933	up
LIX1	3.16509	1.51397	0.458171	3.30439	0.000951848	0.00913385	up
MTRNR2L11	0.631701	1.14708	0.348714	3.28946	0.0010038	0.00946949	up
LRRTM1	6.23541	1.0031	0.311626	3.21891	0.00128678	0.0114689	up
EDN3	3.79402	1.27695	0.397773	3.21024	0.00132624	0.0117417	up
PCSK1N	133.258	1.13937	0.355042	3.20911	0.00133147	0.01177	up
SLC6A2	348.137	1.49498	0.46808	3.19386	0.00140383	0.0122464	up
SSTR3	12.7131	1.01347	0.317809	3.18891	0.00142808	0.0123656	up
TRDN	2.39406	1.41106	0.443447	3.18203	0.00146245	0.0125864	up
RIMBP2	6.88734	1.33056	0.419758	3.16983	0.00152527	0.0130296	up
MUC6	175.439	1.01298	0.320063	3.16493	0.00155121	0.0131772	up
KRTAP7-1	0.87288	2.41349	0.765009	3.15485	0.00160583	0.013491	up
IGLL1	1.48104	1.01739	0.325487	3.12576	0.00177348	0.0146648	up
GJB6	10.1695	1.0478	0.337922	3.1007	0.00193062	0.015693	up
TMEM252	21.4364	1.04125	0.33865	3.07471	0.00210705	0.016672	up
SLC6A14	13.7513	1.28919	0.428823	3.00634	0.0026441	0.0195679	up
HEPACAM	456.748	1.20883	0.402606	3.00251	0.0026776	0.0197208	up
CDH9	17.6635	1.71565	0.579009	2.96308	0.00304573	0.0217033	up
ZPBP2	0.571865	1.16132	0.39254	2.95847	0.00309175	0.0219588	up
EDDM3A	2.55023	2.61532	0.890455	2.93705	0.00331345	0.0231339	up
CLC	0.729473	1.34687	0.46103	2.92144	0.00348422	0.0239772	up
REG1B	57.3211	1.94852	0.672752	2.89635	0.00377537	0.0255568	up
RIPPLY2	4.89945	1.65002	0.570052	2.8945	0.00379764	0.0256285	up
NPPB	3.39202	1.02638	0.355956	2.88345	0.00393343	0.0262832	up
CASP14	2.06837	1.49679	0.525855	2.84639	0.00442186	0.0287246	up
CSN3	1.25811	1.6302	0.573604	2.84203	0.00448266	0.0290214	up
GLP1R	21.7403	1.15645	0.411652	2.80928	0.00496526	0.0313125	up
CYP1A2	3357.05	1.01401	0.361759	2.80301	0.00506286	0.0317887	up
TBX5	1.0671	1.18961	0.426015	2.79243	0.00523144	0.0326101	up
FDCSP	54.7509	1.06265	0.386824	2.74711	0.0060123	0.0358085	up
LHX1	1.20021	1.5438	0.564895	2.73289	0.00627804	0.0368971	up
PCP4	13.7696	1.17556	0.435037	2.7022	0.00688824	0.0393324	up
PAGE2B	28.9455	1.17439	0.437431	2.68474	0.00725869	0.040787	up
LHFPL4	48.7106	1.06368	0.396382	2.68347	0.00728616	0.0408712	up
KRT6C	18.2309	1.26509	0.484948	2.60871	0.00908833	0.0477732	up
PPP1R3A	0.921407	2.67371	1.02892	2.59857	0.00936142	0.0487048	up
PKP3	106.924	-2.23342	0.295842	-7.54937	4.37353e-14	9.8109e-12	down
CPA1	9.53812	-2.76988	0.389043	-7.11973	1.08138e-12	1.61022e-10	down
SLC26A9	18.5687	-1.89389	0.272177	-6.9583	3.44405e-12	4.61155e-10	down
PFKP	869.86	-1.26553	0.183759	-6.8869	5.70223e-12	7.08595e-10	down
THSD4	778.674	-1.07256	0.158965	-6.74713	1.50798e-11	1.71364e-09	down
PRSS1	9.53978	-3.35989	0.509605	-6.59313	4.30661e-11	4.37577e-09	down
TRIM9	113.539	-1.67056	0.253537	-6.58901	4.42774e-11	4.42083e-09	down
RHOV	35.4917	-1.74347	0.26702	-6.52937	6.60467e-11	6.20013e-09	down
RNASE7	25.1142	-1.27543	0.196266	-6.49845	8.11532e-11	7.45617e-09	down
SLC3A1	499.314	-1.75628	0.276193	-6.3589	2.03207e-10	1.69565e-08	down
EPB41L1	2430.33	-1.26338	0.199728	-6.32549	2.52423e-10	2.06903e-08	down
ALPI	90.3442	-2.53328	0.405895	-6.24121	4.34186e-10	3.31845e-08	down
DUOX2	453.377	-1.9381	0.311454	-6.22276	4.88475e-10	3.70063e-08	down
CKMT2	97.0623	-1.27945	0.209188	-6.11625	9.58001e-10	6.89482e-08	down
GLB1L2	52.2434	-1.45017	0.238483	-6.0808	1.19581e-09	8.36244e-08	down
KCNK5	616.691	-1.0844	0.183144	-5.92103	3.1993e-09	1.94583e-07	down
ITGB8	128.025	-1.64054	0.277771	-5.90609	3.50317e-09	2.10837e-07	down
SLC9A3	157.046	-1.58788	0.270408	-5.87217	4.30119e-09	2.53565e-07	down
TMEM132A	638.251	-1.0521	0.180182	-5.83909	5.24878e-09	3.02886e-07	down
CALB1	8.54996	-1.15793	0.198319	-5.83871	5.26057e-09	3.02886e-07	down
PCDHAC2	35.0365	-1.77846	0.307367	-5.78612	7.20314e-09	4.0396e-07	down
KCNH3	40.2459	-1.26544	0.219893	-5.75479	8.675e-09	4.8493e-07	down
STAC2	2.84904	-1.67098	0.290612	-5.74987	8.93147e-09	4.91316e-07	down
ADAMTS17	611.478	-1.11914	0.194768	-5.74604	9.13591e-09	4.99382e-07	down
CCDC74B	8.93495	-1.2305	0.218143	-5.64081	1.69253e-08	8.88607e-07	down
BMP6	79.1195	-1.06166	0.188767	-5.62419	1.86376e-08	9.49639e-07	down
LY6K	14.0968	-1.34575	0.239269	-5.62443	1.86118e-08	9.49639e-07	down
CD164L2	1.12972	-2.3651	0.420598	-5.6232	1.87453e-08	9.52319e-07	down
MCF2L2	48.675	-1.22322	0.217892	-5.6139	1.97812e-08	1.002e-06	down
PHEX	44.3939	-1.32066	0.2372	-5.5677	2.5813e-08	1.28492e-06	down
GP2	135.331	-2.38959	0.430175	-5.55492	2.77734e-08	1.37066e-06	down
DNER	26.7601	-2.02224	0.365905	-5.52668	3.26351e-08	1.58791e-06	down
NCR3LG1	41.2555	-1.16837	0.211873	-5.51448	3.49819e-08	1.68783e-06	down
MAPK15	18.1277	-1.17837	0.21651	-5.44259	5.25109e-08	2.45805e-06	down
ALOXE3	2.0257	-1.68328	0.312794	-5.38145	7.38875e-08	3.33227e-06	down
MUCL1	5.50764	-2.03495	0.382336	-5.3224	1.02407e-07	4.46686e-06	down
ARHGEF38	46.5187	-1.14916	0.216328	-5.31213	1.08354e-07	4.69072e-06	down
SLC52A3	90.5892	-1.05482	0.199088	-5.29828	1.169e-07	4.98641e-06	down
MUC20	414.94	-1.0521	0.199968	-5.26136	1.42996e-07	5.93743e-06	down
DUOXA1	9.40642	-1.32702	0.254301	-5.21832	1.80558e-07	7.25298e-06	down
ZG16B	63.145	-1.31145	0.252177	-5.2005	1.98751e-07	7.84693e-06	down
SERPINB5	7.46867	-2.07496	0.402317	-5.15754	2.50215e-07	9.66881e-06	down
PADI3	10.1713	-1.92179	0.37603	-5.11072	3.20931e-07	1.21036e-05	down
GRIN1	7.55971	-1.34514	0.263405	-5.10673	3.27781e-07	1.23082e-05	down
SYT3	53.9387	-1.5829	0.310334	-5.10063	3.38526e-07	1.26566e-05	down
MYT1L	3.05955	-1.91265	0.375476	-5.09395	3.50688e-07	1.30267e-05	down
MST1R	128.255	-1.11285	0.221102	-5.0332	4.82355e-07	1.74328e-05	down
NKX6-3	2.08739	-2.94834	0.586433	-5.02759	4.96688e-07	1.78363e-05	down
ANXA3	83.1932	-1.02405	0.204534	-5.00673	5.53635e-07	1.96364e-05	down
FGF19	202.936	-1.73626	0.347343	-4.99868	5.77231e-07	2.02653e-05	down
APLP1	178.37	-1.13798	0.228804	-4.97363	6.57107e-07	2.2565e-05	down
EPHA7	3.51712	-1.71746	0.350664	-4.89775	9.69406e-07	3.15935e-05	down
RBFOX1	1.2712	-1.74597	0.357681	-4.88137	1.0535e-06	3.41409e-05	down
LAMC2	218.871	-1.26042	0.25862	-4.87366	1.09549e-06	3.53029e-05	down
NTS	686.184	-1.96448	0.404365	-4.85819	1.18461e-06	3.79626e-05	down
PRSS21	9.12625	-1.36679	0.281621	-4.85329	1.21432e-06	3.88426e-05	down
CHGA	31.8961	-1.50775	0.311923	-4.83372	1.34005e-06	4.23156e-05	down
SMIM22	38.7357	-1.39231	0.288458	-4.82673	1.38793e-06	4.35094e-05	down
GLS2	381.125	-1.25353	0.262552	-4.77439	1.80249e-06	5.50078e-05	down
OVOL2	19.7457	-1.51254	0.323949	-4.66905	3.02598e-06	8.55447e-05	down
CLPS	2.43805	-3.5678	0.771525	-4.62435	3.75772e-06	0.000104042	down
CLCN1	16.6659	-1.04708	0.227576	-4.60103	4.2041e-06	0.000114343	down
PRODH	823.856	-1.24781	0.27299	-4.57091	4.85621e-06	0.000130049	down
PCDHAC1	16.133	-1.69042	0.369895	-4.57002	4.87687e-06	0.0001304	down
EPHA6	7.8744	-1.97552	0.436396	-4.5269	5.9854e-06	0.000155467	down
CLCNKB	3.61074	-1.24143	0.274437	-4.52354	6.08148e-06	0.000157018	down
MCIDAS	4.44238	-1.47677	0.327712	-4.50631	6.59644e-06	0.0001688	down
CHP2	20.0079	-2.32365	0.515839	-4.5046	6.6499e-06	0.000169917	down
KCND2	13.8849	-1.17091	0.260614	-4.49291	7.02563e-06	0.000177626	down
KCNK2	14.8961	-1.89384	0.422422	-4.4833	7.3497e-06	0.000182927	down
PRSS12	102.372	-1.20652	0.270727	-4.45659	8.32738e-06	0.00020259	down
MYO3A	4.71444	-2.20045	0.497562	-4.42247	9.75782e-06	0.000231839	down
ELOVL7	447.795	-1.06173	0.240387	-4.41676	1.00192e-05	0.000237723	down
TNNT1	46.6043	-1.27678	0.289718	-4.407	1.04813e-05	0.00024699	down
ANXA8L1	9.49886	-1.36731	0.310239	-4.40728	1.04679e-05	0.00024699	down
PRKG2	3.54578	-1.20739	0.274969	-4.391	1.12833e-05	0.00026231	down
MACC1	49.2125	-1.06349	0.243035	-4.37588	1.20944e-05	0.000277802	down
TMC4	766.783	-1.06903	0.245878	-4.3478	1.37509e-05	0.000309673	down
SGPP2	109.977	-1.08096	0.248593	-4.3483	1.37198e-05	0.000309673	down
ALOX15B	78.5622	-1.0778	0.249051	-4.32764	1.50713e-05	0.000336339	down
PAEP	76.4112	-1.79611	0.415479	-4.32298	1.53938e-05	0.00034177	down
GJB3	35.1552	-1.14919	0.266046	-4.31953	1.56364e-05	0.000346267	down
SLC34A2	172.908	-1.5099	0.350418	-4.30885	1.64109e-05	0.000359901	down
ANKRD33	31.4546	-1.70348	0.397785	-4.28241	1.84876e-05	0.000392305	down
KRT80	165.789	-1.08195	0.261443	-4.1384	3.49736e-05	0.000661663	down
FOXN4	167.853	-1.11388	0.273265	-4.07618	4.57816e-05	0.000822878	down
SPRR3	2.98381	-2.0191	0.495324	-4.07632	4.57549e-05	0.000822878	down
EVPLL	11.9389	-1.03861	0.256448	-4.04999	5.12197e-05	0.000903214	down
CNGB3	5.63321	-1.04705	0.263922	-3.96727	7.27017e-05	0.00121802	down
PAX9	3.74231	-1.04849	0.266514	-3.93408	8.35162e-05	0.00136349	down
MAGEB10	0.918957	-2.10377	0.535327	-3.92989	8.49863e-05	0.00138097	down
ALX4	1.75818	-1.00775	0.257983	-3.90628	9.37261e-05	0.00149762	down
CEACAM7	21.6327	-2.37919	0.615374	-3.86626	0.000110518	0.00170749	down
LGALS14	15.4773	-2.98134	0.772407	-3.8598	0.00011348	0.0017439	down
MS4A8	16.6043	-1.73879	0.451114	-3.85444	0.000115993	0.00177462	down
PROKR1	5.44451	-1.05576	0.273996	-3.8532	0.000116586	0.00177582	down
CHST4	124.664	-1.49147	0.387268	-3.85125	0.000117515	0.00178211	down
TKTL1	21.8888	-1.12327	0.291942	-3.84758	0.000119292	0.00180432	down
DSCAML1	34.6816	-1.00852	0.26675	-3.78078	0.000156341	0.0022444	down
ATP10B	23.9486	-1.17354	0.312112	-3.76	0.000169916	0.0023842	down
PCDHA1	23.7237	-1.27684	0.340173	-3.75351	0.000174372	0.00243094	down
ANKRD62	1.2101	-1.08242	0.290986	-3.71985	0.000199342	0.00269213	down
NTF4	0.534714	-1.52315	0.409629	-3.71836	0.000200524	0.00270597	down
PCDHA3	11.491	-1.1485	0.309255	-3.71377	0.000204191	0.0027426	down
PCDHA11	11.6173	-1.29078	0.348576	-3.70299	0.000213069	0.00283758	down
TCN1	7.25101	-1.3511	0.365699	-3.69457	0.00022026	0.00291187	down
MS4A10	7.46075	-1.63034	0.441291	-3.69448	0.000220333	0.00291187	down
PCDHA5	3.50542	-1.06044	0.289719	-3.66025	0.000251972	0.00322886	down
PCDHA9	1.31462	-1.17368	0.323126	-3.63225	0.000280957	0.00353457	down
CHST8	13.4313	-1.00808	0.279878	-3.60184	0.000315972	0.00388731	down
CDH12	33.07	-1.83927	0.511621	-3.59498	0.000324415	0.00397193	down
MS4A15	0.780527	-1.55686	0.436954	-3.56298	0.000366664	0.00438297	down
COL28A1	30.1102	-1.06331	0.299674	-3.5482	0.000387869	0.00458881	down
ARSF	126.916	-1.23098	0.349707	-3.52004	0.000431474	0.00496856	down
PAK3	57.1319	-1.06131	0.302097	-3.51314	0.000442837	0.00505894	down
ZNF99	32.2399	-1.053	0.30082	-3.50042	0.00046452	0.00523737	down
C9orf57	8.68775	-1.10059	0.314727	-3.49697	0.000470573	0.0052918	down
ANKRD18B	8.96072	-1.10695	0.318047	-3.48047	0.000500536	0.00558512	down
KLK3	20.4965	-2.54553	0.737566	-3.45125	0.000557994	0.0060809	down
TAS2R60	0.730425	-1.4249	0.412943	-3.4506	0.000559349	0.00609183	down
GRM3	4.25768	-1.15578	0.335475	-3.4452	0.000570631	0.00618739	down
DRGX	13.0333	-1.31283	0.384038	-3.4185	0.000629665	0.00670687	down
IL20	1.80666	-1.3125	0.384017	-3.41783	0.000631221	0.00671786	down
TRHDE	113.269	-1.10576	0.324484	-3.40775	0.000654999	0.00690708	down
EFHC2	8.45512	-1.00349	0.296064	-3.38945	0.000700341	0.00725239	down
NWD2	36.6784	-1.19912	0.356527	-3.36334	0.000770058	0.0077694	down
TECRL	3.29073	-1.87097	0.556578	-3.36156	0.000775024	0.0078065	down
PLA2G4D	1.75254	-1.11912	0.333947	-3.35119	0.000804644	0.00802924	down
SI	8.33558	-1.80641	0.540188	-3.34404	0.000825672	0.00819175	down
KCTD8	1.28582	-1.49168	0.447313	-3.33475	0.000853761	0.00839329	down
LHFPL5	1.08655	-1.20167	0.366432	-3.27937	0.00104037	0.00972396	down
GLB1L3	19.8584	-1.07757	0.329023	-3.27505	0.00105642	0.00982992	down
IL3	0.97453	-1.0191	0.312474	-3.26139	0.00110866	0.0102187	down
CCDC33	0.506772	-1.18727	0.368236	-3.2242	0.00126324	0.0112881	down
INSL4	0.586789	-2.13172	0.66518	-3.20472	0.00135193	0.0119081	down
GCK	808.144	-1.23408	0.385124	-3.20436	0.00135363	0.0119171	down
TUBAL3	2.46647	-1.28709	0.402412	-3.19845	0.00138171	0.0121149	down
ECEL1	122.663	-1.13854	0.356406	-3.19452	0.00140066	0.0122252	down
GRP	2.91037	-1.33543	0.41899	-3.18725	0.00143631	0.0124134	down
PRAMEF4	52.3226	-1.42507	0.449941	-3.16723	0.00153898	0.0131014	down
ABCC12	2.6712	-1.12391	0.356027	-3.15681	0.00159504	0.0134501	down
ASB5	0.804077	-1.01962	0.323756	-3.14934	0.00163641	0.0137013	down
SYT13	111.332	-1.0377	0.329656	-3.14784	0.00164483	0.0137584	down
DCAF8L1	20.0505	-1.77889	0.566354	-3.14095	0.00168399	0.0140519	down
MAGEA4	15.0745	-2.24053	0.721706	-3.1045	0.00190601	0.0155221	down
RAET1L	0.906883	-1.23234	0.398798	-3.09013	0.00200069	0.0160512	down
NEFM	1.67568	-1.07795	0.351435	-3.06728	0.0021602	0.0169837	down
TGM5	0.739684	-1.02588	0.33675	-3.04642	0.00231587	0.0178072	down
KRT79	0.841181	-1.20136	0.394361	-3.04634	0.00231649	0.0178072	down
GRM5	1.49452	-1.29022	0.423935	-3.04345	0.00233886	0.0179074	down
HOXC13	4.03334	-1.32967	0.437193	-3.04138	0.00235497	0.017975	down
C10orf67	4.32243	-1.09277	0.359602	-3.03883	0.00237498	0.0180957	down
KLK7	1.32515	-1.3478	0.445437	-3.02578	0.00247989	0.0186548	down
ZNF728	9.82812	-1.23865	0.410386	-3.01824	0.00254246	0.0189948	down
PADI1	55.6047	-1.11071	0.368553	-3.01369	0.00258088	0.0192325	down
ASCL1	75.1415	-1.06247	0.354357	-2.99832	0.00271477	0.0198864	down
SPRR2D	1.55537	-2.0343	0.685232	-2.96878	0.00298983	0.0214555	down
SPRR1A	1.56128	-1.5134	0.511265	-2.96012	0.00307521	0.0218593	down
GALNTL6	10.1041	-1.08323	0.371608	-2.91497	0.00355724	0.0243923	down
CPA2	16.7634	-1.38418	0.478726	-2.89137	0.00383563	0.0258195	down
POU4F1	3.15927	-1.03631	0.36108	-2.87001	0.00410453	0.027188	down
USH1G	3.68291	-1.01981	0.357439	-2.85311	0.00432937	0.0283416	down
ACTL8	28.2351	-1.17616	0.412343	-2.85239	0.00433923	0.0283478	down
PCDHA2	3.12804	-1.00932	0.359993	-2.80372	0.00505168	0.0317504	down
GCG	2.52329	-1.25394	0.451243	-2.77885	0.00545523	0.0336312	down
NELL1	2.58171	-1.53251	0.552656	-2.77299	0.00555442	0.0340701	down
LRRIQ1	3.40372	-1.03225	0.372573	-2.77061	0.00559511	0.0342139	down
CRISP3	19.0987	-1.13676	0.411955	-2.75943	0.00579016	0.0350166	down
TRH	1.2392	-1.23649	0.448653	-2.756	0.00585137	0.0352492	down
GAD2	0.539694	-1.92871	0.699972	-2.75541	0.00586188	0.0352492	down
PIP	1.6498	-1.08928	0.395926	-2.75122	0.00593744	0.0355362	down
OLFM4	14.4202	-1.08411	0.395438	-2.74155	0.00611493	0.0361971	down
DPP10	30.2537	-1.36811	0.506821	-2.69939	0.0069466	0.039548	down
ADAD1	0.809731	-2.16398	0.826565	-2.61804	0.00884358	0.0468394	down
HDGFL1	4.15618	-1.52393	0.588182	-2.59091	0.00957225	0.0494738	down

## Sheet: up-regulated genes
Gene Symbol	baseMean	log2FoldChange	lfcSE	stat	pvalue	padj
NKG7	405.62	1.57087	0.160918	9.76189	1.6407e-22	2.83399e-18
CST7	190.609	1.35837	0.146286	9.28574	1.60586e-20	1.3869e-16
HTR2B	146.672	2.0079	0.218497	9.18961	3.94283e-20	1.70261e-16
SLAMF7	327.779	1.56795	0.170182	9.21341	3.15933e-20	1.70261e-16
CD27	105.299	1.60447	0.175764	9.12852	6.94408e-20	2.22252e-16
GBP5	454.178	1.56887	0.172081	9.11704	7.72019e-20	2.22252e-16
KCNJ10	56.0381	1.95175	0.216136	9.03021	1.71343e-19	3.56645e-16
GZMK	103.424	1.58758	0.175981	9.02133	1.85828e-19	3.56645e-16
CLEC12A	35.9264	1.29172	0.142885	9.04027	1.56287e-19	3.56645e-16
IRF4	59.9251	1.78771	0.199209	8.97404	2.85841e-19	4.93733e-16
CD8B	85.013	1.7682	0.197493	8.95324	3.45196e-19	4.96881e-16
SIT1	62.9663	1.40097	0.156447	8.95493	3.39963e-19	4.96881e-16
CD48	318.901	1.20165	0.135566	8.86392	7.72492e-19	1.0264e-15
GZMA	223.101	1.3324	0.150577	8.84865	8.85841e-19	1.09294e-15
AIM2	28.5875	1.7733	0.200735	8.83406	1.00947e-18	1.16243e-15
RASGRF1	78.2304	2.14437	0.243551	8.80461	1.31312e-18	1.4176e-15
CFP	206.301	1.36095	0.15538	8.75885	1.97245e-18	2.00413e-15
FCRL3	37.3676	1.7312	0.198024	8.74234	2.28341e-18	2.19118e-15
IGLL5	501.371	2.43143	0.279745	8.69161	3.57328e-18	3.24849e-15
MT1B	45.8367	5.51088	0.640028	8.61036	7.2829e-18	6.28988e-15
MARCO	167.267	2.22511	0.25882	8.59711	8.17455e-18	6.72376e-15
CCL5	1089.25	1.37844	0.160727	8.57629	9.79802e-18	7.69278e-15
CD79A	132.421	1.99404	0.232677	8.57	1.03485e-17	7.77175e-15
LCK	232.489	1.22606	0.143716	8.53116	1.44888e-17	1.04277e-14
EOMES	51.6945	1.3845	0.162707	8.50916	1.75203e-17	1.16396e-14
FCN1	155.175	1.22752	0.144191	8.51314	1.69291e-17	1.16396e-14
CD247	164.28	1.04141	0.122655	8.49059	2.05582e-17	1.31519e-14
CD72	176.843	1.14372	0.136138	8.40115	4.42112e-17	2.72736e-14
IKZF3	291.21	1.2833	0.15288	8.39413	4.69376e-17	2.7957e-14
CRTAM	28.064	1.45566	0.17354	8.38806	4.94236e-17	2.84565e-14
PSTPIP1	150.839	1.17634	0.140488	8.37321	5.60677e-17	3.12405e-14
PYHIN1	56.0558	1.28055	0.153391	8.34824	6.92882e-17	3.74005e-14
GPR18	17.5156	1.33813	0.160798	8.32183	8.6612e-17	4.53348e-14
MAP4K1	203.02	1.01492	0.122237	8.30293	1.01575e-16	5.16033e-14
SH2D1A	63.0766	1.37354	0.165671	8.29076	1.12528e-16	5.5534e-14
HCST	190.194	1.11914	0.135415	8.26453	1.40246e-16	6.72907e-14
GZMH	103.51	1.21239	0.146914	8.25237	1.55281e-16	7.24912e-14
CLEC1B	24.0069	2.74937	0.333631	8.24074	1.7115e-16	7.72334e-14
IFNG	11.808	1.96455	0.238459	8.2385	1.74382e-16	7.72334e-14
CD8A	310.267	1.48636	0.180644	8.22815	1.9013e-16	8.21027e-14
TRAF3IP3	133.752	1.04671	0.127965	8.1797	2.84545e-16	1.19877e-13
SLAMF6	101.219	1.25758	0.154216	8.15465	3.50197e-16	1.44023e-13
PRF1	319.016	1.10746	0.13591	8.14852	3.68412e-16	1.4799e-13
SIRPG	70.4135	1.44043	0.177324	8.12313	4.54303e-16	1.78345e-13
MYH3	178.666	1.39688	0.172495	8.09809	5.58271e-16	2.14289e-13
S1PR4	74.8995	1.12014	0.138484	8.08858	6.03641e-16	2.26667e-13
CD3D	227.96	1.3583	0.168308	8.07029	7.01294e-16	2.57733e-13
CTSG	43.4535	2.12476	0.264639	8.02893	9.83293e-16	3.4952e-13
TBX21	44.3639	1.05287	0.131152	8.0279	9.91517e-16	3.4952e-13
CXCR3	88.9601	1.23834	0.154568	8.01158	1.13245e-15	3.91216e-13
CD2	331.041	1.23125	0.154531	7.96761	1.61778e-15	5.37383e-13
CORO1A	1184.2	1.03689	0.130295	7.95805	1.74774e-15	5.69599e-13
ZNF831	35.0424	1.32923	0.167345	7.94308	1.97226e-15	6.30868e-13
TSPAN32	38.1176	1.0181	0.128375	7.9307	2.17912e-15	6.84362e-13
CD52	483.896	1.13133	0.143106	7.90557	2.66702e-15	8.22632e-13
BTLA	18.2894	1.49468	0.189144	7.90232	2.73767e-15	8.29609e-13
FASLG	27.7981	1.29409	0.164562	7.86384	3.72523e-15	1.10941e-12
TNFRSF17	15.3884	2.22955	0.284429	7.83869	4.55263e-15	1.33284e-12
MS4A1	61.638	1.91211	0.244345	7.82546	5.05808e-15	1.43227e-12
SNTG1	47.9226	2.49028	0.320437	7.77151	7.75572e-15	2.16072e-12
HMGA2	56.1334	2.7177	0.351803	7.72508	1.11783e-14	2.97049e-12
CD3E	416.308	1.17976	0.152938	7.71393	1.22005e-14	3.14536e-12
SNX20	135.613	1.04135	0.134985	7.71458	1.21379e-14	3.14536e-12
CLEC4G	51.2752	1.94271	0.252324	7.69926	1.36853e-14	3.47166e-12
CTSW	169.236	1.16343	0.151142	7.69757	1.38682e-14	3.47166e-12
LY9	63.6054	1.13068	0.147639	7.65843	1.88227e-14	4.64462e-12
TIGIT	129.009	1.3798	0.180349	7.65073	1.99844e-14	4.86184e-12
MAL	19.527	1.36657	0.179014	7.63385	2.27837e-14	5.39801e-12
TESPA1	52.8514	1.17259	0.153608	7.63369	2.28133e-14	5.39801e-12
UBASH3A	45.5694	1.18971	0.157096	7.57317	3.64221e-14	8.38825e-12
RAB33A	18.4233	1.08955	0.144393	7.54577	4.49632e-14	9.95703e-12
FRRS1L	70.9303	2.64673	0.35112	7.53796	4.77384e-14	1.03073e-11
C1QA	5545.61	1.03268	0.136969	7.53947	4.7188e-14	1.03073e-11
MZB1	267.386	1.93634	0.257972	7.50603	6.09496e-14	1.28388e-11
PIP5K1B	26.397	1.32248	0.176849	7.47801	7.54572e-14	1.55163e-11
CEACAM21	44.5836	1.11064	0.149436	7.43222	1.06792e-13	2.17014e-11
HLA-DQB1	3129.91	1.16072	0.156207	7.43067	1.08052e-13	2.17021e-11
GZMB	93.8026	1.20361	0.16204	7.42783	1.10394e-13	2.19176e-11
PTPN7	212.349	1.02588	0.139664	7.34534	2.05237e-13	3.89566e-11
SPARCL1	7852.4	1.47616	0.201032	7.34292	2.08982e-13	3.92364e-11
TSPAN5	456.098	1.5272	0.209495	7.28994	3.1009e-13	5.63808e-11
HLA-DQA1	2153.44	1.05106	0.144264	7.2857	3.20002e-13	5.69834e-11
CD6	225.062	1.10139	0.151292	7.27987	3.34133e-13	5.88926e-11
TIFAB	17.8216	1.29562	0.179607	7.21366	5.44687e-13	9.04652e-11
DLK1	2658.2	3.63745	0.509102	7.14483	9.01042e-13	1.45455e-10
SLAMF1	68.5985	1.03414	0.14488	7.1379	9.47703e-13	1.5018e-10
TBC1D10C	357.513	1.05623	0.148032	7.13513	9.6697e-13	1.51841e-10
PNOC	8.12282	1.99987	0.280344	7.13361	9.77715e-13	1.52145e-10
ASB2	60.7041	1.0937	0.153454	7.12725	1.02396e-12	1.5652e-10
LAG3	235.617	1.22498	0.171918	7.12536	1.03807e-12	1.57286e-10
CETP	292.066	1.09082	0.153186	7.12089	1.07234e-12	1.61022e-10
PLA2G2D	115.981	1.86969	0.26542	7.04429	1.86412e-12	2.75204e-10
CBLN4	100.038	2.2289	0.317715	7.01541	2.29278e-12	3.30027e-10
CLEC9A	13.6108	1.24589	0.177847	7.00542	2.4625e-12	3.48645e-10
ZBP1	49.4208	1.21481	0.173659	6.99537	2.64557e-12	3.7152e-10
DTHD1	6.25719	1.46618	0.210003	6.98173	2.91559e-12	3.99691e-10
POU2AF1	125.883	1.48379	0.212704	6.97584	3.04038e-12	4.13516e-10
MEI1	54.4521	1.0563	0.151946	6.95182	3.60593e-12	4.79117e-10
AQP6	82.9949	2.24697	0.323663	6.94233	3.85675e-12	4.97147e-10
TNFRSF13B	10.4024	1.66816	0.240437	6.93804	3.97577e-12	5.08692e-10
NCR3	24.0781	1.01359	0.146711	6.90876	4.88913e-12	6.16423e-10
CD3G	75.6357	1.10962	0.162032	6.84819	7.47898e-12	9.16202e-10
CD5L	605.553	1.72726	0.253518	6.81318	9.54649e-12	1.16124e-09
REG3A	6231.37	3.27508	0.483711	6.77074	1.28126e-11	1.51414e-09
LTA	20.3106	1.08106	0.159686	6.76991	1.28859e-11	1.51414e-09
IGDCC3	43.7998	2.33417	0.345251	6.76079	1.37244e-11	1.59102e-09
XCR1	28.1968	1.42039	0.210896	6.73505	1.6387e-11	1.85001e-09
TLR8	52.4158	1.10079	0.163665	6.72587	1.74543e-11	1.95771e-09
SLC38A5	86.2099	1.20187	0.17888	6.71886	1.83155e-11	2.04105e-09
FCER2	13.7471	1.21151	0.181416	6.67807	2.42114e-11	2.64685e-09
RTP5	4.58902	1.8705	0.280199	6.67561	2.46201e-11	2.65532e-09
CMA1	9.06989	1.77483	0.266381	6.66276	2.68732e-11	2.84773e-09
HLA-DOA	528.144	1.01257	0.152171	6.65413	2.84986e-11	3.00157e-09
CXCR6	138.571	1.07499	0.162257	6.62522	3.46736e-11	3.56499e-09
CPA6	19.1707	1.93993	0.294382	6.58985	4.4028e-11	4.42083e-09
LAIR2	14.1663	1.35832	0.206106	6.59042	4.38576e-11	4.42083e-09
SH3GL3	20.7282	3.40912	0.518553	6.5743	4.88816e-11	4.82476e-09
PRR5L	305.716	1.11743	0.170451	6.55576	5.53588e-11	5.43302e-09
PAQR8	309.94	1.02659	0.156639	6.55386	5.60675e-11	5.47149e-09
CNR2	7.93455	1.29895	0.198607	6.54029	6.13997e-11	5.85943e-09
TWIST2	27.5901	1.68956	0.258719	6.53049	6.55547e-11	6.18757e-09
CXCL9	1589.86	1.29881	0.200441	6.47979	9.18512e-11	8.35024e-09
CD38	236.601	1.20819	0.186436	6.48042	9.1465e-11	8.35024e-09
ITK	110.183	1.02536	0.158351	6.47523	9.46704e-11	8.56147e-09
GPR55	10.9925	1.10608	0.170904	6.47198	9.67274e-11	8.65685e-09
TPSAB1	79.5121	1.48346	0.229736	6.45723	1.06634e-10	9.49431e-09
ZNF385D	169.451	1.73358	0.269091	6.44238	1.17614e-10	1.04178e-08
FCN3	430.006	1.42522	0.221251	6.44161	1.18212e-10	1.04178e-08
FCRL5	40.0035	1.76411	0.274673	6.42258	1.33987e-10	1.16886e-08
DKK1	896.469	2.20318	0.344546	6.39443	1.61144e-10	1.38479e-08
P2RY10	21.6635	1.2269	0.194074	6.32181	2.58515e-10	2.10629e-08
ICOS	32.6603	1.18579	0.187956	6.3089	2.81029e-10	2.25777e-08
STAP1	9.03746	1.2156	0.193062	6.29644	3.04566e-10	2.43554e-08
LMOD1	497.504	1.04613	0.166808	6.27148	3.57644e-10	2.79528e-08
FCRL1	6.158	1.6356	0.262285	6.23597	4.48983e-10	3.41642e-08
RPRML	8.62424	1.78526	0.288707	6.18363	6.26455e-10	4.66412e-08
DYNC1I1	310.009	1.57106	0.254362	6.17649	6.55416e-10	4.8588e-08
CYP1A1	2479.91	1.92132	0.314584	6.10751	1.01198e-09	7.1934e-08
TRAT1	27.5929	1.10564	0.181016	6.10795	1.00921e-09	7.1934e-08
FRMD3	232.558	1.08864	0.178667	6.0931	1.10748e-09	7.80793e-08
CTLA4	55.5121	1.15411	0.190047	6.07278	1.25716e-09	8.75605e-08
REG1A	1109.26	2.73809	0.451646	6.06246	1.34053e-09	9.22887e-08
GPR174	9.93924	1.33253	0.219761	6.06353	1.33169e-09	9.22887e-08
SORCS1	17.0172	2.36463	0.390228	6.05961	1.3645e-09	9.34377e-08
LUZP2	21.2773	1.88009	0.311355	6.0384	1.55649e-09	1.05021e-07
RSPO2	46.0416	2.16265	0.360508	5.99891	1.98651e-09	1.33371e-07
FUT7	11.7951	1.03076	0.172106	5.98907	2.11048e-09	1.37046e-07
CLEC4M	16.1761	2.20087	0.368021	5.98028	2.22754e-09	1.43568e-07
CRHBP	192.887	1.44382	0.241462	5.97947	2.23861e-09	1.43745e-07
SPIC	7.994	1.19169	0.199395	5.97654	2.2793e-09	1.45816e-07
KCNA3	11.5824	1.13078	0.18964	5.96277	2.47995e-09	1.58067e-07
TCL1A	15.383	1.54475	0.259572	5.95114	2.66274e-09	1.68474e-07
FCRL2	7.99529	1.54415	0.259604	5.94809	2.71283e-09	1.70395e-07
CXCL14	133.727	1.67898	0.282777	5.93744	2.89498e-09	1.79229e-07
DAPL1	7.82112	2.52238	0.431934	5.83974	5.22821e-09	3.02886e-07
DNASE1L3	812.264	1.01273	0.174297	5.81035	6.23427e-09	3.55394e-07
CACNA1I	48.9457	1.70653	0.294534	5.79399	6.87325e-09	3.89251e-07
AFP	20570.5	1.97127	0.340259	5.79343	6.89612e-09	3.8927e-07
TNFRSF9	85.8447	1.17124	0.203641	5.7515	8.84556e-09	4.8971e-07
CD19	31.2878	1.26057	0.220341	5.72098	1.05909e-08	5.75275e-07
NDST3	4.00499	1.6144	0.283349	5.69757	1.21525e-08	6.55971e-07
ZBED2	16.8134	1.42817	0.251253	5.68419	1.31434e-08	7.05049e-07
CR1	40.7829	1.05389	0.185452	5.68282	1.32488e-08	7.08505e-07
PTCHD4	89.4257	1.3789	0.243541	5.66187	1.49734e-08	7.98258e-07
TTC24	5.02027	1.28709	0.227726	5.65191	1.58675e-08	8.40732e-07
IL21R	53.4441	1.02584	0.18174	5.64454	1.65622e-08	8.7219e-07
PEG3	1002.73	1.63516	0.290072	5.63709	1.72952e-08	9.00639e-07
NCR1	7.51956	1.03239	0.184922	5.58284	2.36619e-08	1.19158e-06
JSRP1	35.6741	1.0208	0.183378	5.56666	2.59664e-08	1.28885e-06
CCDC60	2.14165	2.01725	0.365317	5.52192	3.35323e-08	1.62697e-06
ATP10A	167.601	1.03538	0.188403	5.49557	3.89448e-08	1.8738e-06
TPSB2	102.275	1.26111	0.230906	5.46157	4.71939e-08	2.25188e-06
KRT36	1.77826	1.27872	0.2345	5.45296	4.95377e-08	2.33788e-06
CLEC17A	4.03864	1.32825	0.24396	5.44454	5.19404e-08	2.43795e-06
NLRP7	3.03621	1.58821	0.292334	5.43288	5.54512e-08	2.56937e-06
RANBP3L	78.3987	1.20893	0.222475	5.43401	5.51011e-08	2.56937e-06
CDH22	56.824	2.44738	0.451071	5.4257	5.77275e-08	2.66612e-06
CACNB4	46.4202	1.17357	0.216757	5.41421	6.15589e-08	2.82044e-06
ACTN2	402.724	1.52849	0.283362	5.3941	6.88664e-08	3.11395e-06
CHI3L2	41.621	1.17361	0.218259	5.37716	7.56704e-08	3.38615e-06
PROK1	13.6547	1.55671	0.291821	5.33446	9.58277e-08	4.21179e-06
VAT1L	139.004	1.35455	0.255471	5.30217	1.14435e-07	4.90478e-06
STAB2	59.937	1.17755	0.222913	5.28254	1.27403e-07	5.40696e-06
UCHL1	201.246	1.31458	0.249924	5.25994	1.44105e-07	5.96914e-06
ANKFN1	63.099	2.45554	0.467935	5.2476	1.54095e-07	6.32229e-06
ATP1A2	116.393	1.07146	0.204434	5.24111	1.59617e-07	6.49592e-06
KIF6	47.9685	1.18755	0.226702	5.23836	1.62005e-07	6.56883e-06
FCRLA	46.684	1.29597	0.247455	5.23721	1.63025e-07	6.59468e-06
CPA3	83.4305	1.25329	0.24075	5.20577	1.93191e-07	7.67136e-06
BPIFB2	375.724	1.82495	0.352655	5.17489	2.2805e-07	8.85193e-06
TNNC1	130.426	1.21524	0.236039	5.14845	2.62652e-07	1.00594e-05
GDAP1L1	3.96922	1.24308	0.243754	5.09974	3.40117e-07	1.26613e-05
HOXC4	15.5801	1.0495	0.206063	5.09312	3.52226e-07	1.30558e-05
CLEC12B	1.81613	1.11933	0.221427	5.05507	4.30223e-07	1.57776e-05
CORIN	47.8048	1.09828	0.218133	5.03493	4.78022e-07	1.73829e-05
GADL1	2.96297	1.86596	0.370801	5.03224	4.84771e-07	1.74811e-05
PAX5	35.2285	1.12936	0.225343	5.01172	5.39459e-07	1.92125e-05
UST	133.369	1.06974	0.213771	5.00411	5.61201e-07	1.9864e-05
UPK1A	19.6116	1.18602	0.238243	4.97819	6.41822e-07	2.22168e-05
NRXN3	171.718	1.19847	0.240782	4.97741	6.44416e-07	2.2262e-05
HTR1D	117.307	1.58013	0.317553	4.97597	6.49204e-07	2.23826e-05
CCR3	17.3722	1.57575	0.316699	4.97555	6.50635e-07	2.23873e-05
IL13RA2	28.406	1.04189	0.21066	4.94585	7.58125e-07	2.55265e-05
SEZ6	126.834	1.60828	0.32531	4.94383	7.6604e-07	2.57428e-05
NPW	689.831	1.27075	0.257673	4.93164	8.15412e-07	2.72911e-05
TG	65.4558	1.12336	0.227981	4.92743	8.33172e-07	2.7729e-05
PCSK1	11.9383	1.00008	0.203653	4.91071	9.07493e-07	2.98006e-05
TIMD4	37.1963	1.16499	0.239633	4.86155	1.16472e-06	3.74641e-05
MATN3	64.4681	1.16621	0.240843	4.84218	1.28421e-06	4.08511e-05
CHRND	7.97096	1.65866	0.34368	4.82617	1.39183e-06	4.35525e-05
CALCA	85.1165	1.42917	0.299698	4.76872	1.85401e-06	5.59866e-05
DNTT	2.12244	2.01425	0.422682	4.76541	1.88471e-06	5.67154e-05
SERPINB11	1.15434	2.55036	0.536804	4.75101	2.02405e-06	6.03824e-05
MROH2B	36.8142	1.45637	0.306853	4.74615	2.0733e-06	6.15078e-05
KIR2DL4	9.00264	1.01901	0.214835	4.74322	2.10348e-06	6.21042e-05
GXYLT2	65.5018	1.10798	0.23501	4.71461	2.42171e-06	7.07124e-05
ROBO2	87.306	1.33348	0.284187	4.69225	2.70211e-06	7.71463e-05
RBP1	3209.68	1.04254	0.226184	4.60924	4.04144e-06	0.00011063
RASL10B	651.111	1.22678	0.266267	4.60732	4.07886e-06	0.000111336
PDCD1	109.049	1.00056	0.219102	4.56665	4.95571e-06	0.000132303
CACNG4	190.344	1.44565	0.316668	4.56519	4.9904e-06	0.000133024
TRIM63	6.85117	1.50956	0.332001	4.54687	5.44502e-06	0.000142503
CACNG1	5.51922	1.63572	0.360125	4.54208	5.57026e-06	0.00014556
BMPER	27.8036	1.06705	0.235012	4.54041	5.61455e-06	0.000146496
B3GALT1	17.0579	1.57129	0.348275	4.51164	6.43269e-06	0.000165099
ADAMDEC1	71.0047	1.05764	0.2353	4.49485	6.96197e-06	0.000176585
HHIPL2	105.152	1.22699	0.27303	4.49397	6.99064e-06	0.000177052
RXFP4	2.39169	1.46238	0.328489	4.45185	8.51322e-06	0.00020624
FABP2	5.17378	1.79087	0.402778	4.44629	8.73657e-06	0.000210177
HBD	2.45524	1.47188	0.335457	4.38767	1.14573e-05	0.00026564
NRXN1	2.33141	1.62149	0.370368	4.37805	1.19746e-05	0.000275991
GTSF1L	1.0447	1.51829	0.349694	4.34176	1.41347e-05	0.000317902
SLC6A7	8.59401	1.138	0.262832	4.32977	1.49268e-05	0.000333544
TBX4	58.3721	1.48746	0.343913	4.32512	1.52452e-05	0.000338906
PLD5	9.88335	1.11735	0.258961	4.31475	1.59785e-05	0.000352937
FCRL4	0.870654	1.92078	0.448111	4.28638	1.81605e-05	0.000387267
ST8SIA3	20.9986	1.22322	0.286238	4.27345	1.92471e-05	0.000405434
GPR15	2.05904	1.18084	0.277391	4.25696	2.07229e-05	0.000433875
SLC1A7	414.139	1.12362	0.264153	4.25366	2.10308e-05	0.000439788
KLRC4-KLRK1	2.10001	1.03092	0.242797	4.24603	2.17592e-05	0.000451747
DUSP9	1314.45	1.01598	0.240546	4.22366	2.40367e-05	0.000492511
ISM2	5.52835	1.86068	0.440912	4.22007	2.44222e-05	0.000497459
DYDC1	3.51568	1.18953	0.282299	4.21371	2.51215e-05	0.000506964
FCN2	113.392	1.18531	0.281462	4.21126	2.53951e-05	0.000510652
CTNNA2	416.689	1.66263	0.398321	4.1741	2.99161e-05	0.000583887
SLC38A8	9.2649	1.62101	0.388906	4.16814	3.07094e-05	0.000596674
UTS2	14.0607	1.09109	0.261795	4.16771	3.0767e-05	0.000597057
NOTUM	5477.46	1.24594	0.300141	4.15119	3.30758e-05	0.000631989
RGS13	9.62472	1.18594	0.286167	4.14423	3.40964e-05	0.000647194
ODAM	331.707	1.92966	0.467518	4.12746	3.66786e-05	0.00068939
MUC5B	883.729	1.58383	0.386886	4.09378	4.24402e-05	0.000774915
ART3	7.85249	1.04909	0.256581	4.08872	4.33752e-05	0.000787748
RGSL1	118.228	1.44741	0.354763	4.07993	4.50495e-05	0.000812255
TMEM52B	12.2454	1.10009	0.27151	4.05177	5.08314e-05	0.000898681
STRA8	12.1827	1.17703	0.291294	4.04068	5.32963e-05	0.000932712
CCR9	1.821	1.05908	0.263018	4.02664	5.65785e-05	0.00098318
SLC12A1	113.898	1.45061	0.360472	4.02421	5.71676e-05	0.000991421
DLX1	9.30449	1.15603	0.289207	3.99724	6.40856e-05	0.00109817
ADRA1D	43.9736	1.1422	0.286335	3.98902	6.63468e-05	0.0011313
GPR50	1.41334	2.42965	0.613805	3.95834	7.54735e-05	0.00125111
CCL19	456.526	1.08753	0.27561	3.94591	7.94973e-05	0.00130901
OR52E8	1.44023	2.07068	0.52649	3.93299	8.38943e-05	0.00136708
BANF2	12.321	1.12044	0.285033	3.93092	8.46203e-05	0.00137631
IGFN1	17.1726	1.13603	0.290124	3.91567	9.01551e-05	0.00145401
BPIFA1	6.42758	2.56599	0.657956	3.89994	9.62171e-05	0.00152894
COL2A1	321.764	1.61808	0.42053	3.84772	0.000119223	0.00180432
DPEP1	81.5918	1.05779	0.276178	3.8301	0.000128091	0.00191017
ITLN1	18.8421	1.03006	0.269195	3.82645	0.000130005	0.00193584
MCCD1	54.23	1.52871	0.399952	3.82224	0.000132244	0.00196411
DLX2	5.76029	1.3567	0.356099	3.8099	0.000139025	0.00204199
LYPD2	6.17012	1.42467	0.374465	3.80454	0.000142065	0.00207632
SCG3	7.89102	1.05116	0.276597	3.80034	0.0001445	0.00210274
BPIFB4	11.2346	1.14876	0.303068	3.79044	0.000150378	0.00217362
GIP	2.51113	1.78442	0.472363	3.77764	0.00015832	0.0022638
LHFPL1	2.28927	1.21046	0.321872	3.76069	0.000169446	0.00238342
SLC14A2	27.1611	1.09671	0.291767	3.75885	0.000170698	0.00239324
TAC1	1.83942	2.17624	0.579336	3.75643	0.000172353	0.00241057
LIM2	0.665896	1.40488	0.374105	3.75532	0.000173123	0.00241615
INS-IGF2	25.5262	1.86004	0.497123	3.74161	0.000182846	0.0025259
FZD9	33.7564	1.03026	0.278754	3.69595	0.000219062	0.00290396
PLP1	4.14651	1.63401	0.442745	3.69062	0.000223707	0.00294744
GPR119	1.95172	1.89446	0.515614	3.67418	0.000238613	0.00309659
PMP2	1.73369	2.12677	0.57987	3.66767	0.000244768	0.00315984
RFX4	2.13009	1.26671	0.346094	3.66001	0.000252208	0.00322934
BPIFB6	3.02494	2.13954	0.586857	3.64576	0.000266606	0.00338361
MUC5AC	8.98461	1.57276	0.432307	3.63806	0.000274703	0.00346599
OLIG3	1.4685	3.0212	0.833525	3.6246	0.000289407	0.00361455
NTNG1	1.17657	1.21613	0.336264	3.6166	0.000298503	0.00371206
OVOL1	43.8575	1.14161	0.316039	3.61224	0.000303559	0.00376138
NKD1	1810.19	1.05578	0.292428	3.6104	0.000305724	0.00378008
ADCY8	34.3103	1.52792	0.428678	3.56426	0.000364879	0.00436768
CADPS	22.9767	1.10605	0.312141	3.54344	0.000394943	0.00464704
PAGE1	64.0566	1.89394	0.539755	3.50889	0.000449983	0.00512221
BTN1A1	1.5747	1.01757	0.290161	3.50692	0.00045332	0.00514468
FGF20	1.71303	1.27855	0.365133	3.5016	0.000462478	0.00521965
CXCR5	1.39903	1.09602	0.314791	3.48173	0.000498195	0.00556258
ENTHD1	1.5173	1.18233	0.342159	3.45551	0.00054925	0.00601136
PRIMA1	6.80156	1.27168	0.373592	3.40394	0.000664208	0.00697707
RBP2	18.4666	1.01315	0.298762	3.39117	0.00069594	0.00721547
FOLR3	2.05854	1.0045	0.296865	3.38371	0.000715131	0.00735703
SMR3A	2.31452	3.69927	1.0945	3.37986	0.000725231	0.00743437
C11orf53	4.36226	1.71638	0.507969	3.37891	0.000727751	0.00745578
HHIP	65.7607	1.02305	0.30297	3.37675	0.000733482	0.00750115
LRRC18	0.718392	1.29128	0.385263	3.35169	0.000803186	0.00801933
LIX1	3.16509	1.51397	0.458171	3.30439	0.000951848	0.00913385
MTRNR2L11	0.631701	1.14708	0.348714	3.28946	0.0010038	0.00946949
LRRTM1	6.23541	1.0031	0.311626	3.21891	0.00128678	0.0114689
EDN3	3.79402	1.27695	0.397773	3.21024	0.00132624	0.0117417
PCSK1N	133.258	1.13937	0.355042	3.20911	0.00133147	0.01177
SLC6A2	348.137	1.49498	0.46808	3.19386	0.00140383	0.0122464
SSTR3	12.7131	1.01347	0.317809	3.18891	0.00142808	0.0123656
TRDN	2.39406	1.41106	0.443447	3.18203	0.00146245	0.0125864
RIMBP2	6.88734	1.33056	0.419758	3.16983	0.00152527	0.0130296
MUC6	175.439	1.01298	0.320063	3.16493	0.00155121	0.0131772
KRTAP7-1	0.87288	2.41349	0.765009	3.15485	0.00160583	0.013491
IGLL1	1.48104	1.01739	0.325487	3.12576	0.00177348	0.0146648
GJB6	10.1695	1.0478	0.337922	3.1007	0.00193062	0.015693
TMEM252	21.4364	1.04125	0.33865	3.07471	0.00210705	0.016672
SLC6A14	13.7513	1.28919	0.428823	3.00634	0.0026441	0.0195679
HEPACAM	456.748	1.20883	0.402606	3.00251	0.0026776	0.0197208
CDH9	17.6635	1.71565	0.579009	2.96308	0.00304573	0.0217033
ZPBP2	0.571865	1.16132	0.39254	2.95847	0.00309175	0.0219588
EDDM3A	2.55023	2.61532	0.890455	2.93705	0.00331345	0.0231339
CLC	0.729473	1.34687	0.46103	2.92144	0.00348422	0.0239772
REG1B	57.3211	1.94852	0.672752	2.89635	0.00377537	0.0255568
RIPPLY2	4.89945	1.65002	0.570052	2.8945	0.00379764	0.0256285
NPPB	3.39202	1.02638	0.355956	2.88345	0.00393343	0.0262832
CASP14	2.06837	1.49679	0.525855	2.84639	0.00442186	0.0287246
CSN3	1.25811	1.6302	0.573604	2.84203	0.00448266	0.0290214
GLP1R	21.7403	1.15645	0.411652	2.80928	0.00496526	0.0313125
CYP1A2	3357.05	1.01401	0.361759	2.80301	0.00506286	0.0317887
TBX5	1.0671	1.18961	0.426015	2.79243	0.00523144	0.0326101
FDCSP	54.7509	1.06265	0.386824	2.74711	0.0060123	0.0358085
LHX1	1.20021	1.5438	0.564895	2.73289	0.00627804	0.0368971
PCP4	13.7696	1.17556	0.435037	2.7022	0.00688824	0.0393324
PAGE2B	28.9455	1.17439	0.437431	2.68474	0.00725869	0.040787
LHFPL4	48.7106	1.06368	0.396382	2.68347	0.00728616	0.0408712
KRT6C	18.2309	1.26509	0.484948	2.60871	0.00908833	0.0477732
PPP1R3A	0.921407	2.67371	1.02892	2.59857	0.00936142	0.0487048

## Sheet: down-regulated genes
Gene Symbol	baseMean	log2FoldChange	lfcSE	stat	pvalue	padj
PKP3	106.924	-2.23342	0.295842	-7.54937	4.37353e-14	9.8109e-12
CPA1	9.53812	-2.76988	0.389043	-7.11973	1.08138e-12	1.61022e-10
SLC26A9	18.5687	-1.89389	0.272177	-6.9583	3.44405e-12	4.61155e-10
PFKP	869.86	-1.26553	0.183759	-6.8869	5.70223e-12	7.08595e-10
THSD4	778.674	-1.07256	0.158965	-6.74713	1.50798e-11	1.71364e-09
PRSS1	9.53978	-3.35989	0.509605	-6.59313	4.30661e-11	4.37577e-09
TRIM9	113.539	-1.67056	0.253537	-6.58901	4.42774e-11	4.42083e-09
RHOV	35.4917	-1.74347	0.26702	-6.52937	6.60467e-11	6.20013e-09
RNASE7	25.1142	-1.27543	0.196266	-6.49845	8.11532e-11	7.45617e-09
SLC3A1	499.314	-1.75628	0.276193	-6.3589	2.03207e-10	1.69565e-08
EPB41L1	2430.33	-1.26338	0.199728	-6.32549	2.52423e-10	2.06903e-08
ALPI	90.3442	-2.53328	0.405895	-6.24121	4.34186e-10	3.31845e-08
DUOX2	453.377	-1.9381	0.311454	-6.22276	4.88475e-10	3.70063e-08
CKMT2	97.0623	-1.27945	0.209188	-6.11625	9.58001e-10	6.89482e-08
GLB1L2	52.2434	-1.45017	0.238483	-6.0808	1.19581e-09	8.36244e-08
KCNK5	616.691	-1.0844	0.183144	-5.92103	3.1993e-09	1.94583e-07
ITGB8	128.025	-1.64054	0.277771	-5.90609	3.50317e-09	2.10837e-07
SLC9A3	157.046	-1.58788	0.270408	-5.87217	4.30119e-09	2.53565e-07
TMEM132A	638.251	-1.0521	0.180182	-5.83909	5.24878e-09	3.02886e-07
CALB1	8.54996	-1.15793	0.198319	-5.83871	5.26057e-09	3.02886e-07
PCDHAC2	35.0365	-1.77846	0.307367	-5.78612	7.20314e-09	4.0396e-07
KCNH3	40.2459	-1.26544	0.219893	-5.75479	8.675e-09	4.8493e-07
STAC2	2.84904	-1.67098	0.290612	-5.74987	8.93147e-09	4.91316e-07
ADAMTS17	611.478	-1.11914	0.194768	-5.74604	9.13591e-09	4.99382e-07
CCDC74B	8.93495	-1.2305	0.218143	-5.64081	1.69253e-08	8.88607e-07
BMP6	79.1195	-1.06166	0.188767	-5.62419	1.86376e-08	9.49639e-07
LY6K	14.0968	-1.34575	0.239269	-5.62443	1.86118e-08	9.49639e-07
CD164L2	1.12972	-2.3651	0.420598	-5.6232	1.87453e-08	9.52319e-07
MCF2L2	48.675	-1.22322	0.217892	-5.6139	1.97812e-08	1.002e-06
PHEX	44.3939	-1.32066	0.2372	-5.5677	2.5813e-08	1.28492e-06
GP2	135.331	-2.38959	0.430175	-5.55492	2.77734e-08	1.37066e-06
DNER	26.7601	-2.02224	0.365905	-5.52668	3.26351e-08	1.58791e-06
NCR3LG1	41.2555	-1.16837	0.211873	-5.51448	3.49819e-08	1.68783e-06
MAPK15	18.1277	-1.17837	0.21651	-5.44259	5.25109e-08	2.45805e-06
ALOXE3	2.0257	-1.68328	0.312794	-5.38145	7.38875e-08	3.33227e-06
MUCL1	5.50764	-2.03495	0.382336	-5.3224	1.02407e-07	4.46686e-06
ARHGEF38	46.5187	-1.14916	0.216328	-5.31213	1.08354e-07	4.69072e-06
SLC52A3	90.5892	-1.05482	0.199088	-5.29828	1.169e-07	4.98641e-06
MUC20	414.94	-1.0521	0.199968	-5.26136	1.42996e-07	5.93743e-06
DUOXA1	9.40642	-1.32702	0.254301	-5.21832	1.80558e-07	7.25298e-06
ZG16B	63.145	-1.31145	0.252177	-5.2005	1.98751e-07	7.84693e-06
SERPINB5	7.46867	-2.07496	0.402317	-5.15754	2.50215e-07	9.66881e-06
PADI3	10.1713	-1.92179	0.37603	-5.11072	3.20931e-07	1.21036e-05
GRIN1	7.55971	-1.34514	0.263405	-5.10673	3.27781e-07	1.23082e-05
SYT3	53.9387	-1.5829	0.310334	-5.10063	3.38526e-07	1.26566e-05
MYT1L	3.05955	-1.91265	0.375476	-5.09395	3.50688e-07	1.30267e-05
MST1R	128.255	-1.11285	0.221102	-5.0332	4.82355e-07	1.74328e-05
NKX6-3	2.08739	-2.94834	0.586433	-5.02759	4.96688e-07	1.78363e-05
ANXA3	83.1932	-1.02405	0.204534	-5.00673	5.53635e-07	1.96364e-05
FGF19	202.936	-1.73626	0.347343	-4.99868	5.77231e-07	2.02653e-05
APLP1	178.37	-1.13798	0.228804	-4.97363	6.57107e-07	2.2565e-05
EPHA7	3.51712	-1.71746	0.350664	-4.89775	9.69406e-07	3.15935e-05
RBFOX1	1.2712	-1.74597	0.357681	-4.88137	1.0535e-06	3.41409e-05
LAMC2	218.871	-1.26042	0.25862	-4.87366	1.09549e-06	3.53029e-05
NTS	686.184	-1.96448	0.404365	-4.85819	1.18461e-06	3.79626e-05
PRSS21	9.12625	-1.36679	0.281621	-4.85329	1.21432e-06	3.88426e-05
CHGA	31.8961	-1.50775	0.311923	-4.83372	1.34005e-06	4.23156e-05
SMIM22	38.7357	-1.39231	0.288458	-4.82673	1.38793e-06	4.35094e-05
GLS2	381.125	-1.25353	0.262552	-4.77439	1.80249e-06	5.50078e-05
OVOL2	19.7457	-1.51254	0.323949	-4.66905	3.02598e-06	8.55447e-05
CLPS	2.43805	-3.5678	0.771525	-4.62435	3.75772e-06	0.000104042
CLCN1	16.6659	-1.04708	0.227576	-4.60103	4.2041e-06	0.000114343
PRODH	823.856	-1.24781	0.27299	-4.57091	4.85621e-06	0.000130049
PCDHAC1	16.133	-1.69042	0.369895	-4.57002	4.87687e-06	0.0001304
EPHA6	7.8744	-1.97552	0.436396	-4.5269	5.9854e-06	0.000155467
CLCNKB	3.61074	-1.24143	0.274437	-4.52354	6.08148e-06	0.000157018
MCIDAS	4.44238	-1.47677	0.327712	-4.50631	6.59644e-06	0.0001688
CHP2	20.0079	-2.32365	0.515839	-4.5046	6.6499e-06	0.000169917
KCND2	13.8849	-1.17091	0.260614	-4.49291	7.02563e-06	0.000177626
KCNK2	14.8961	-1.89384	0.422422	-4.4833	7.3497e-06	0.000182927
PRSS12	102.372	-1.20652	0.270727	-4.45659	8.32738e-06	0.00020259
MYO3A	4.71444	-2.20045	0.497562	-4.42247	9.75782e-06	0.000231839
ELOVL7	447.795	-1.06173	0.240387	-4.41676	1.00192e-05	0.000237723
TNNT1	46.6043	-1.27678	0.289718	-4.407	1.04813e-05	0.00024699
ANXA8L1	9.49886	-1.36731	0.310239	-4.40728	1.04679e-05	0.00024699
PRKG2	3.54578	-1.20739	0.274969	-4.391	1.12833e-05	0.00026231
MACC1	49.2125	-1.06349	0.243035	-4.37588	1.20944e-05	0.000277802
TMC4	766.783	-1.06903	0.245878	-4.3478	1.37509e-05	0.000309673
SGPP2	109.977	-1.08096	0.248593	-4.3483	1.37198e-05	0.000309673
ALOX15B	78.5622	-1.0778	0.249051	-4.32764	1.50713e-05	0.000336339
PAEP	76.4112	-1.79611	0.415479	-4.32298	1.53938e-05	0.00034177
GJB3	35.1552	-1.14919	0.266046	-4.31953	1.56364e-05	0.000346267
SLC34A2	172.908	-1.5099	0.350418	-4.30885	1.64109e-05	0.000359901
ANKRD33	31.4546	-1.70348	0.397785	-4.28241	1.84876e-05	0.000392305
KRT80	165.789	-1.08195	0.261443	-4.1384	3.49736e-05	0.000661663
FOXN4	167.853	-1.11388	0.273265	-4.07618	4.57816e-05	0.000822878
SPRR3	2.98381	-2.0191	0.495324	-4.07632	4.57549e-05	0.000822878
EVPLL	11.9389	-1.03861	0.256448	-4.04999	5.12197e-05	0.000903214
CNGB3	5.63321	-1.04705	0.263922	-3.96727	7.27017e-05	0.00121802
PAX9	3.74231	-1.04849	0.266514	-3.93408	8.35162e-05	0.00136349
MAGEB10	0.918957	-2.10377	0.535327	-3.92989	8.49863e-05	0.00138097
ALX4	1.75818	-1.00775	0.257983	-3.90628	9.37261e-05	0.00149762
CEACAM7	21.6327	-2.37919	0.615374	-3.86626	0.000110518	0.00170749
LGALS14	15.4773	-2.98134	0.772407	-3.8598	0.00011348	0.0017439
MS4A8	16.6043	-1.73879	0.451114	-3.85444	0.000115993	0.00177462
PROKR1	5.44451	-1.05576	0.273996	-3.8532	0.000116586	0.00177582
CHST4	124.664	-1.49147	0.387268	-3.85125	0.000117515	0.00178211
TKTL1	21.8888	-1.12327	0.291942	-3.84758	0.000119292	0.00180432
DSCAML1	34.6816	-1.00852	0.26675	-3.78078	0.000156341	0.0022444
ATP10B	23.9486	-1.17354	0.312112	-3.76	0.000169916	0.0023842
PCDHA1	23.7237	-1.27684	0.340173	-3.75351	0.000174372	0.00243094
ANKRD62	1.2101	-1.08242	0.290986	-3.71985	0.000199342	0.00269213
NTF4	0.534714	-1.52315	0.409629	-3.71836	0.000200524	0.00270597
PCDHA3	11.491	-1.1485	0.309255	-3.71377	0.000204191	0.0027426
PCDHA11	11.6173	-1.29078	0.348576	-3.70299	0.000213069	0.00283758
TCN1	7.25101	-1.3511	0.365699	-3.69457	0.00022026	0.00291187
MS4A10	7.46075	-1.63034	0.441291	-3.69448	0.000220333	0.00291187
PCDHA5	3.50542	-1.06044	0.289719	-3.66025	0.000251972	0.00322886
PCDHA9	1.31462	-1.17368	0.323126	-3.63225	0.000280957	0.00353457
CHST8	13.4313	-1.00808	0.279878	-3.60184	0.000315972	0.00388731
CDH12	33.07	-1.83927	0.511621	-3.59498	0.000324415	0.00397193
MS4A15	0.780527	-1.55686	0.436954	-3.56298	0.000366664	0.00438297
COL28A1	30.1102	-1.06331	0.299674	-3.5482	0.000387869	0.00458881
ARSF	126.916	-1.23098	0.349707	-3.52004	0.000431474	0.00496856
PAK3	57.1319	-1.06131	0.302097	-3.51314	0.000442837	0.00505894
ZNF99	32.2399	-1.053	0.30082	-3.50042	0.00046452	0.00523737
C9orf57	8.68775	-1.10059	0.314727	-3.49697	0.000470573	0.0052918
ANKRD18B	8.96072	-1.10695	0.318047	-3.48047	0.000500536	0.00558512
KLK3	20.4965	-2.54553	0.737566	-3.45125	0.000557994	0.0060809
TAS2R60	0.730425	-1.4249	0.412943	-3.4506	0.000559349	0.00609183
GRM3	4.25768	-1.15578	0.335475	-3.4452	0.000570631	0.00618739
DRGX	13.0333	-1.31283	0.384038	-3.4185	0.000629665	0.00670687
IL20	1.80666	-1.3125	0.384017	-3.41783	0.000631221	0.00671786
TRHDE	113.269	-1.10576	0.324484	-3.40775	0.000654999	0.00690708
EFHC2	8.45512	-1.00349	0.296064	-3.38945	0.000700341	0.00725239
NWD2	36.6784	-1.19912	0.356527	-3.36334	0.000770058	0.0077694
TECRL	3.29073	-1.87097	0.556578	-3.36156	0.000775024	0.0078065
PLA2G4D	1.75254	-1.11912	0.333947	-3.35119	0.000804644	0.00802924
SI	8.33558	-1.80641	0.540188	-3.34404	0.000825672	0.00819175
KCTD8	1.28582	-1.49168	0.447313	-3.33475	0.000853761	0.00839329
LHFPL5	1.08655	-1.20167	0.366432	-3.27937	0.00104037	0.00972396
GLB1L3	19.8584	-1.07757	0.329023	-3.27505	0.00105642	0.00982992
IL3	0.97453	-1.0191	0.312474	-3.26139	0.00110866	0.0102187
CCDC33	0.506772	-1.18727	0.368236	-3.2242	0.00126324	0.0112881
INSL4	0.586789	-2.13172	0.66518	-3.20472	0.00135193	0.0119081
GCK	808.144	-1.23408	0.385124	-3.20436	0.00135363	0.0119171
TUBAL3	2.46647	-1.28709	0.402412	-3.19845	0.00138171	0.0121149
ECEL1	122.663	-1.13854	0.356406	-3.19452	0.00140066	0.0122252
GRP	2.91037	-1.33543	0.41899	-3.18725	0.00143631	0.0124134
PRAMEF4	52.3226	-1.42507	0.449941	-3.16723	0.00153898	0.0131014
ABCC12	2.6712	-1.12391	0.356027	-3.15681	0.00159504	0.0134501
ASB5	0.804077	-1.01962	0.323756	-3.14934	0.00163641	0.0137013
SYT13	111.332	-1.0377	0.329656	-3.14784	0.00164483	0.0137584
DCAF8L1	20.0505	-1.77889	0.566354	-3.14095	0.00168399	0.0140519
MAGEA4	15.0745	-2.24053	0.721706	-3.1045	0.00190601	0.0155221
RAET1L	0.906883	-1.23234	0.398798	-3.09013	0.00200069	0.0160512
NEFM	1.67568	-1.07795	0.351435	-3.06728	0.0021602	0.0169837
TGM5	0.739684	-1.02588	0.33675	-3.04642	0.00231587	0.0178072
KRT79	0.841181	-1.20136	0.394361	-3.04634	0.00231649	0.0178072
GRM5	1.49452	-1.29022	0.423935	-3.04345	0.00233886	0.0179074
HOXC13	4.03334	-1.32967	0.437193	-3.04138	0.00235497	0.017975
C10orf67	4.32243	-1.09277	0.359602	-3.03883	0.00237498	0.0180957
KLK7	1.32515	-1.3478	0.445437	-3.02578	0.00247989	0.0186548
ZNF728	9.82812	-1.23865	0.410386	-3.01824	0.00254246	0.0189948
PADI1	55.6047	-1.11071	0.368553	-3.01369	0.00258088	0.0192325
ASCL1	75.1415	-1.06247	0.354357	-2.99832	0.00271477	0.0198864
SPRR2D	1.55537	-2.0343	0.685232	-2.96878	0.00298983	0.0214555
SPRR1A	1.56128	-1.5134	0.511265	-2.96012	0.00307521	0.0218593
GALNTL6	10.1041	-1.08323	0.371608	-2.91497	0.00355724	0.0243923
CPA2	16.7634	-1.38418	0.478726	-2.89137	0.00383563	0.0258195
POU4F1	3.15927	-1.03631	0.36108	-2.87001	0.00410453	0.027188
USH1G	3.68291	-1.01981	0.357439	-2.85311	0.00432937	0.0283416
ACTL8	28.2351	-1.17616	0.412343	-2.85239	0.00433923	0.0283478
PCDHA2	3.12804	-1.00932	0.359993	-2.80372	0.00505168	0.0317504
GCG	2.52329	-1.25394	0.451243	-2.77885	0.00545523	0.0336312
NELL1	2.58171	-1.53251	0.552656	-2.77299	0.00555442	0.0340701
LRRIQ1	3.40372	-1.03225	0.372573	-2.77061	0.00559511	0.0342139
CRISP3	19.0987	-1.13676	0.411955	-2.75943	0.00579016	0.0350166
TRH	1.2392	-1.23649	0.448653	-2.756	0.00585137	0.0352492
GAD2	0.539694	-1.92871	0.699972	-2.75541	0.00586188	0.0352492
PIP	1.6498	-1.08928	0.395926	-2.75122	0.00593744	0.0355362
OLFM4	14.4202	-1.08411	0.395438	-2.74155	0.00611493	0.0361971
DPP10	30.2537	-1.36811	0.506821	-2.69939	0.0069466	0.039548
ADAD1	0.809731	-2.16398	0.826565	-2.61804	0.00884358	0.0468394
HDGFL1	4.15618	-1.52393	0.588182	-2.59091	0.00957225	0.0494738
