# Supplementary material for: Integrated single cell and bulk sequencing analysis identifies tumor reactive CXCR6+ CD8 T cells as a predictor of immune infiltration and immunotherapy outcomes in hepatocellular carcinoma
Source: Front Oncol. 2023 Aug 1;13:1099385. doi: 10.3389/fonc.2023.1099385 (PMC10430781; doi:10.3389/fonc.2023.1099385)
Supplement: Supplementary Table S5 — List of immune associated differentially expressed genes(IADEGs). [file Table_5.xlsx]

## Sheet: Differential expressed genes
Gene Symbol
CD8A
CD8B
HLA-DOA
HLA-DQA1
HLA-DQB1
CTSG
DUOX2
FCN2
CCL5
TLR8
LTA
MARCO
RNASE7
STAB2
PDCD1
PCSK1
FASLG
CCL19
CCR3
CXCR6
CD79A
CHP2
CMA1
CXCL14
CXCL9
EDN3
CCR9
CXCR3
CXCR5
ROBO2
XCR1
BMP6
CALCA
CHGA
DKK1
FGF19
FGF20
GCG
GIP
GRP
IFNG
IL20
IL3
INS-IGF2
INSL4
NPPB
NTF4
NTS
PNOC
PROK1
REG1A
TAC1
TG
TRH
UTS2
GLP1R
IL13RA2
IL21R
TNFRSF13B
TNFRSF17
TNFRSF9
KIR2DL4
LCK
NCR1
NCR3
CD247
ICOS
CTLA4

## Sheet: up-regulated genes
Gene Symbol
CD8A
CD8B
HLA-DOA
HLA-DQA1
HLA-DQB1
CTSG
FCN2
CCL5
TLR8
LTA
MARCO
STAB2
PDCD1
PCSK1
FASLG
CCL19
CCR3
CXCR6
CD79A
CMA1
CXCL14
CXCL9
EDN3
CCR9
CXCR3
CXCR5
ROBO2
XCR1
CALCA
DKK1
FGF20
GIP
IFNG
INS-IGF2
NPPB
PNOC
PROK1
REG1A
TAC1
TG
UTS2
GLP1R
IL13RA2
IL21R
TNFRSF13B
TNFRSF17
TNFRSF9
KIR2DL4
LCK
NCR1
NCR3
CD247
ICOS
CTLA4

## Sheet: down-regulated genes
Gene Symbol
DUOX2
RNASE7
CHP2
BMP6
CHGA
FGF19
GCG
GRP
IL20
IL3
INSL4
NTF4
NTS
TRH
